# Supplementary material for: Crystal structures of Ca4+xY3–xSi7O15+xN5–x (0 ≤ x ≤ 1) comprising of an isolated [Si7(O,N)19] unit
Source: Acta Crystallogr E Crystallogr Commun. 2019 Jan 25;75(Pt 2):260–3. doi: 10.1107/S2056989019001257 (PMC6362659; doi:10.1107/S2056989019001257)
Supplement: Supplementary file 1 [file e-75-00260-sup1.cif]

##############################################################################
#                                                                            #
# This CIF contains the data in a paper accepted for publication in          #
# Acta Crystallographica Section E. It conforms to the requirements of       #
# Notes for Authors for Acta Crystallographica Section E, and has been       #
# peer reviewed under the auspices of the IUCr Commission on Journals.       #
#                                                                            #
# Full details of the Crystallographic Information File format               #
# are given in the paper "The Crystallographic Information File (CIF):       #
# a New Standard Archive File for Crystallography" by S. R. Hall, F. H.      #
# Allen and I. D. Brown [Acta Cryst. (1991), A47, 655-685].                  #
#                                                                            #
# The current version of the core CIF dictionary is obtainable from          #
# ftp://ftp.iucr.org/pub/cif_core.dic.                                       #
#                                                                            #
# Software is freely available for graphical display of the structure(s)     #
# in this CIF. For information consult the CIF software page                 #
# http://www.iucr.org/resources/cif/software.                                #
#                                                                            #
# This file may be used for bona fide research purposes within the           #
# scientific community so long as proper attribution is given to the journal # 
# article from which it was obtained.                                        #
#                                                                            #
##############################################################################
data_global
_audit_creation_method     'WinGX routine CIF_UPDATE'
_audit_conform_dict_name     cif_core.dic
_audit_conform_dict_version     2.4.3
data_1
_audit_creation_method     'WinGX routine CIF_UPDATE'
_audit_conform_dict_name     cif_core.dic
_audit_conform_dict_version     2.4.3
_chemical_name_systematic
;
Tetracalcium triyttrium heptasilicon oxynitride
;
_chemical_formula_sum     'Ca4 N5 O15 Si7 Y3'
_chemical_formula_iupac     'Ca4 Y3 Si7 O15 N5'
_chemical_formula_weight     933.73
_symmetry_cell_setting     hexagonal
_symmetry_space_group_name_H-M     'P 63/m'
_symmetry_space_group_name_Hall     '-P 6c'
loop_
    _symmetry_equiv_pos_as_xyz
    'x, y, z'
    '-x, -y, z+1/2'
    '-y, x-y, z'
    'y, -x+y, z+1/2'
    '-x+y, -x, z'
    'x-y, x, z+1/2'
    '-x, -y, -z'
    'x, y, -z-1/2'
    'y, -x+y, -z'
    '-y, x-y, -z-1/2'
    'x-y, x, -z'
    '-x+y, -x, -z-1/2'
_cell_length_a     10.0884(5)
_cell_length_b     10.0884(5)
_cell_length_c     9.9740(5)
_cell_angle_alpha     90
_cell_angle_beta     90
_cell_angle_gamma     120
_cell_volume     879.11(10)
_cell_formula_units_Z     2
_cell_measurement_reflns_used     2781
_cell_measurement_theta_min     3.04
_cell_measurement_theta_max     28.79
_cell_measurement_temperature     293(2)
_exptl_crystal_description     platelet
_exptl_crystal_colour     colorless
_exptl_crystal_size_max     0.066
_exptl_crystal_size_mid     0.042
_exptl_crystal_size_min     0.011
_exptl_crystal_density_diffrn     3.527
_exptl_crystal_density_method     'not measured'
_exptl_crystal_F_000     900
_exptl_absorpt_coefficient_mu     11.561
_exptl_absorpt_correction_type     multi-scan
_exptl_absorpt_process_details
;
(CrysAlisPro; Rigaku OD, 2015)
;
_exptl_absorpt_correction_T_min     0.684
_exptl_absorpt_correction_T_max     1
_diffrn_ambient_temperature     293(2)
_diffrn_source     'fine-focus sealed X-ray tube'
_diffrn_radiation_type     MoK\a
_diffrn_radiation_wavelength     0.71073
_diffrn_radiation_monochromator     graphite
_diffrn_measurement_device_type     'Rigaku XtaLAB PRO with a PILATUS 200K'
_diffrn_measurement_device     '\k-geometry diffractometer'
_diffrn_measurement_method     '\w scans'
_diffrn_detector     'CCD plate'
_diffrn_reflns_number     8201
_diffrn_reflns_av_R_equivalents     0.0391
_diffrn_reflns_av_unetI/netI     0.0214
_diffrn_reflns_theta_min     2.331
_diffrn_reflns_theta_max     29.121
_diffrn_reflns_theta_full     25.242
_diffrn_measured_fraction_theta_max     0.93
_diffrn_measured_fraction_theta_full     1
_diffrn_reflns_limit_h_min     -13
_diffrn_reflns_limit_h_max     13
_diffrn_reflns_limit_k_min     -13
_diffrn_reflns_limit_k_max     12
_diffrn_reflns_limit_l_min     -13
_diffrn_reflns_limit_l_max     13
_diffrn_standards_number     0
_diffrn_standards_interval_count     .
_diffrn_standards_interval_time     .
_diffrn_standards_decay_%     ?
_diffrn_radiation_probe     x-ray
_reflns_number_total     778
_reflns_number_gt     699
_reflns_threshold_expression     'I > 2\s(I)'
_refine_ls_structure_factor_coef     Fsqd
_refine_ls_matrix_type     full
_refine_ls_R_factor_all     0.0309
_refine_ls_R_factor_gt     0.0252
_refine_ls_wR_factor_gt     0.0562
_refine_ls_wR_factor_ref     0.0582
_refine_ls_goodness_of_fit_ref     1.097
_refine_ls_restrained_S_all     1.097
_refine_ls_number_reflns     778
_refine_ls_number_parameters     62
_refine_ls_number_restraints     1
_refine_ls_number_constraints     0
_refine_ls_hydrogen_treatment     undef
_refine_ls_weighting_scheme     calc
_refine_ls_weighting_details
              'w=1/[\s^2^(Fo^2^)+(0.0223P)^2^+2.2946P] where P=(Fo^2^+2Fc^2^)/3'
_atom_sites_solution_primary     direct
_refine_ls_shift/su_max     0
_refine_ls_shift/su_mean     0
_refine_diff_density_max     1.247
_refine_diff_density_min     -0.564
_refine_ls_extinction_method     none
loop_
    _atom_type_symbol
    _atom_type_description
    _atom_type_scat_dispersion_real
    _atom_type_scat_dispersion_imag
    _atom_type_scat_source
    Ca Ca 0.2262 0.3064 'International Tables Vol C Tables 4.2.6.8 and 6.1.1.4'
    Y Y -2.7962 3.5667 'International Tables Vol C Tables 4.2.6.8 and 6.1.1.4'
    Si Si 0.0817 0.0704 'International Tables Vol C Tables 4.2.6.8 and 6.1.1.4'
    O O 0.0106 0.006 'International Tables Vol C Tables 4.2.6.8 and 6.1.1.4'
    N N 0.0061 0.0033 'International Tables Vol C Tables 4.2.6.8 and 6.1.1.4'
_computing_data_collection
;
CrysAlisPro (Rigaku OD, 2015)
;
_computing_cell_refinement
;
CrysAlisPro (Rigaku OD, 2015)
;
_computing_data_reduction
;
CrysAlisPro (Rigaku OD, 2015)
;
_computing_structure_solution
;
SHELXT (Sheldrick, 2015a)
;
_computing_structure_refinement
;
SHELXL2014 (Sheldrick, 2015b)
;
_computing_molecular_graphics
;
<i>VESTA</i> (Momma & Izumi, 2011)
;
_computing_publication_material
;
WinGX (Farrugia, 2012) and
publCIF (Westrip, 2010)
;
loop_
    _atom_site_type_symbol
    _atom_site_label
    _atom_site_fract_x
    _atom_site_fract_y
    _atom_site_fract_z
    _atom_site_U_iso_or_equiv
    _atom_site_adp_type
    _atom_site_calc_flag
    _atom_site_occupancy
    _atom_site_disorder_assembly
    _atom_site_disorder_group
    Ca Ca1 0 0 0 0.00571(16) Uani d 0.1379(14) . .
    Y Y1 0 0 0 0.00571(16) Uani d 0.8620(14) . .
    Ca Ca2 0.41947(5) 0.13257(4) 0.03127(4) 0.01093(14) Uani d 0.6437(2) . .
    Y Y2 0.41947(5) 0.13257(4) 0.03127(4) 0.01093(14) Uani d 0.3563(2) . .
    Si Si1 0.10867(11) 0.31831(11) 0.25 0.0059(2) Uani d 1 . .
    Si Si2 0.56028(12) 0.01024(11) 0.25 0.0075(2) Uani d 1 . .
    Si Si3 0.3333 0.6667 0.2191(2) 0.0107(8) Uani d 0.5 . .
    O O1 0.0791(2) 0.2237(2) 0.10980(19) 0.0136(4) Uani d 1 . .
    O O2 0.4447(2) 0.3571(2) 0.1075(2) 0.0170(4) Uani d 1 . .
    O O3 0.3985(3) 0.0201(3) 0.25 0.0180(6) Uani d 1 . .
    N N4 0.3333 0.6667 0.0382(6) 0.0242(11) Uani d 1 . .
    N N5 0.2961(4) 0.4743(4) 0.25 0.0164(7) Uani d 1 . .
loop_
    _atom_site_aniso_label
    _atom_site_aniso_U_11
    _atom_site_aniso_U_22
    _atom_site_aniso_U_33
    _atom_site_aniso_U_12
    _atom_site_aniso_U_13
    _atom_site_aniso_U_23
    Ca1 0.0056(2) 0.0056(2) 0.0059(3) 0.00282(10) 0 0
    Y1 0.0056(2) 0.0056(2) 0.0059(3) 0.00282(10) 0 0
    Ca2 0.0164(2) 0.0099(2) 0.0095(2) 0.00887(17) -0.00042(15) -0.00065(14)
    Y2 0.0164(2) 0.0099(2) 0.0095(2) 0.00887(17) -0.00042(15) -0.00065(14)
    Si1 0.0059(5) 0.0053(5) 0.0056(5) 0.0021(4) 0 0
    Si2 0.0061(5) 0.0069(5) 0.0087(5) 0.0026(4) 0 0
    Si3 0.0083(6) 0.0083(6) 0.016(2) 0.0041(3) 0 0
    O1 0.0166(10) 0.0138(9) 0.0100(10) 0.0074(8) -0.0004(8) -0.0048(8)
    O2 0.0235(11) 0.0159(10) 0.0138(10) 0.0114(9) -0.0054(8) -0.0069(8)
    O3 0.0171(15) 0.0169(15) 0.0204(16) 0.0089(12) 0 0
    N4 0.0167(14) 0.0167(14) 0.039(3) 0.0083(7) 0 0
    N5 0.0068(16) 0.0096(16) 0.032(2) 0.0038(13) 0 0
_geom_special_details
;
 All esds (except the esd in the dihedral angle between two l.s. planes)
 are estimated using the full covariance matrix.  The cell esds are taken
 into account individually in the estimation of esds in distances, angles
 and torsion angles; correlations between esds in cell parameters are only
 used when they are defined by crystal symmetry.  An approximate (isotropic)
 treatment of cell esds is used for estimating esds involving l.s. planes.
;
loop_
    _geom_bond_atom_site_label_1
    _geom_bond_atom_site_label_2
    _geom_bond_site_symmetry_2
    _geom_bond_distance
    _geom_bond_publ_flag
    Ca1 O1 7 2.2646(19) ?
    Ca1 O1 11 2.2646(19) ?
    Ca1 O1 5 2.2646(19) ?
    Ca1 O1 9 2.2646(19) ?
    Ca1 O1 3 2.2646(19) ?
    Ca1 O1 . 2.2646(19) ?
    Ca1 Y2 11 3.7596(4) ?
    Ca1 Ca2 5 3.7596(4) ?
    Ca1 Ca2 11 3.7596(4) ?
    Ca1 Y2 5 3.7596(4) ?
    Ca1 Ca2 7 3.7596(4) ?
    Ca1 Y2 7 3.7596(4) ?
    Ca2 O2 . 2.280(2) ?
    Ca2 N4 7_665 2.3979(17) ?
    Ca2 O2 9 2.418(2) ?
    Ca2 O3 . 2.4189(14) ?
    Ca2 O1 9 2.477(2) ?
    Ca2 O2 3_655 2.624(2) ?
    Ca2 O1 5 2.634(2) ?
    Ca2 N5 9 2.8519(8) ?
    Ca2 Si1 5 3.1641(8) ?
    Ca2 Si2 . 3.1707(8) ?
    Ca2 Si2 7_655 3.2065(6) ?
    Ca2 Si1 9 3.2109(6) ?
    Si1 O1 . 1.6342(19) ?
    Si1 O1 8_556 1.6342(19) ?
    Si1 O3 3 1.686(3) ?
    Si1 N5 . 1.754(3) ?
    Si1 Ca2 3 3.1641(8) ?
    Si1 Y2 3 3.1641(8) ?
    Si1 Ca2 10_556 3.1641(8) ?
    Si1 Y2 10_556 3.1641(8) ?
    Si1 Ca2 6 3.2109(6) ?
    Si1 Y2 6 3.2109(6) ?
    Si1 Ca2 11 3.2109(6) ?
    Si1 Y2 11 3.2109(6) ?
    Si2 O2 10_656 1.635(2) ?
    Si2 O2 3_655 1.635(2) ?
    Si2 O3 . 1.685(3) ?
    Si2 N5 3_655 1.753(3) ?
    Si2 Y2 8_556 3.1707(8) ?
    Si2 Ca2 8_556 3.1707(8) ?
    Si2 Ca2 7_655 3.2065(6) ?
    Si2 Y2 7_655 3.2065(6) ?
    Si2 Ca2 2_655 3.2065(6) ?
    Si2 Y2 2_655 3.2065(6) ?
    Si3 Si3 8_556 0.617(5) ?
    Si3 N4 . 1.804(6) ?
    Si3 N5 5_565 1.809(3) ?
    Si3 N5 . 1.809(3) ?
    Si3 N5 3_665 1.809(4) ?
    Si3 Ca2 9_565 3.3919(18) ?
    Si3 Y2 9_565 3.3919(18) ?
    Si3 Ca2 11 3.3919(18) ?
    Si3 Y2 11 3.3919(18) ?
    Si3 Ca2 7_665 3.3919(18) ?
    Si3 Y2 7_665 3.3919(18) ?
    O1 Y2 11 2.477(2) ?
    O1 Ca2 11 2.477(2) ?
    O1 Ca2 3 2.634(2) ?
    O1 Y2 3 2.634(2) ?
    O2 Si2 5_665 1.635(2) ?
    O2 Y2 11 2.418(2) ?
    O2 Ca2 11 2.418(2) ?
    O2 Ca2 5_665 2.624(2) ?
    O2 Y2 5_665 2.624(2) ?
    O3 Si1 5 1.686(3) ?
    O3 Y2 8_556 2.4189(14) ?
    O3 Ca2 8_556 2.4189(14) ?
    N4 Y2 9_565 2.3980(17) ?
    N4 Ca2 9_565 2.3980(17) ?
    N4 Ca2 7_665 2.3980(17) ?
    N4 Y2 7_665 2.3980(17) ?
    N4 Y2 11 2.3980(17) ?
    N4 Ca2 11 2.3980(17) ?
    N5 Si2 5_665 1.753(3) ?
    N5 Si3 8_556 1.809(3) ?
    N5 Ca2 11 2.8520(8) ?
    N5 Y2 11 2.8520(8) ?
    N5 Y2 6 2.8520(8) ?
    N5 Ca2 6 2.8520(8) ?
loop_
    _geom_angle_atom_site_label_1
    _geom_angle_atom_site_label_2
    _geom_angle_atom_site_label_3
    _geom_angle_site_symmetry_1
    _geom_angle_site_symmetry_3
    _geom_angle
    _geom_angle_publ_flag
    O1 Ca1 O1 7 11 98.58(6) ?
    O1 Ca1 O1 7 5 81.42(6) ?
    O1 Ca1 O1 11 5 180.00(11) ?
    O1 Ca1 O1 7 9 98.58(6) ?
    O1 Ca1 O1 11 9 98.58(6) ?
    O1 Ca1 O1 5 9 81.42(6) ?
    O1 Ca1 O1 7 3 81.42(6) ?
    O1 Ca1 O1 11 3 81.42(6) ?
    O1 Ca1 O1 5 3 98.58(6) ?
    O1 Ca1 O1 9 3 180.00(9) ?
    O1 Ca1 O1 7 . 180 ?
    O1 Ca1 O1 11 . 81.42(6) ?
    O1 Ca1 O1 5 . 98.58(6) ?
    O1 Ca1 O1 9 . 81.42(6) ?
    O1 Ca1 O1 3 . 98.58(6) ?
    O1 Ca1 Y2 7 11 140.44(5) ?
    O1 Ca1 Y2 11 11 80.35(5) ?
    O1 Ca1 Y2 5 11 99.65(5) ?
    O1 Ca1 Y2 9 11 43.64(5) ?
    O1 Ca1 Y2 3 11 136.36(5) ?
    O1 Ca1 Y2 . 11 39.56(5) ?
    O1 Ca1 Ca2 7 5 39.56(5) ?
    O1 Ca1 Ca2 11 5 99.65(5) ?
    O1 Ca1 Ca2 5 5 80.35(5) ?
    O1 Ca1 Ca2 9 5 136.36(5) ?
    O1 Ca1 Ca2 3 5 43.64(5) ?
    O1 Ca1 Ca2 . 5 140.44(5) ?
    Y2 Ca1 Ca2 11 5 180 ?
    O1 Ca1 Ca2 7 11 140.44(5) ?
    O1 Ca1 Ca2 11 11 80.35(5) ?
    O1 Ca1 Ca2 5 11 99.65(5) ?
    O1 Ca1 Ca2 9 11 43.64(5) ?
    O1 Ca1 Ca2 3 11 136.36(5) ?
    O1 Ca1 Ca2 . 11 39.56(5) ?
    Y2 Ca1 Ca2 11 11 0 ?
    Ca2 Ca1 Ca2 5 11 180.000(13) ?
    O1 Ca1 Y2 7 5 39.56(5) ?
    O1 Ca1 Y2 11 5 99.65(5) ?
    O1 Ca1 Y2 5 5 80.35(5) ?
    O1 Ca1 Y2 9 5 136.36(5) ?
    O1 Ca1 Y2 3 5 43.64(5) ?
    O1 Ca1 Y2 . 5 140.44(5) ?
    Y2 Ca1 Y2 11 5 180 ?
    Ca2 Ca1 Y2 5 5 0.000(16) ?
    Ca2 Ca1 Y2 11 5 180 ?
    O1 Ca1 Ca2 7 7 80.35(5) ?
    O1 Ca1 Ca2 11 7 43.64(5) ?
    O1 Ca1 Ca2 5 7 136.36(5) ?
    O1 Ca1 Ca2 9 7 140.44(5) ?
    O1 Ca1 Ca2 3 7 39.56(5) ?
    O1 Ca1 Ca2 . 7 99.65(5) ?
    Y2 Ca1 Ca2 11 7 119.3 ?
    Ca2 Ca1 Ca2 5 7 60.681(2) ?
    Ca2 Ca1 Ca2 11 7 119.319(2) ?
    Y2 Ca1 Ca2 5 7 60.7 ?
    O1 Ca1 Y2 7 7 80.35(5) ?
    O1 Ca1 Y2 11 7 43.64(5) ?
    O1 Ca1 Y2 5 7 136.36(5) ?
    O1 Ca1 Y2 9 7 140.44(5) ?
    O1 Ca1 Y2 3 7 39.56(5) ?
    O1 Ca1 Y2 . 7 99.65(5) ?
    Y2 Ca1 Y2 11 7 119.319(2) ?
    Ca2 Ca1 Y2 5 7 60.681(2) ?
    Ca2 Ca1 Y2 11 7 119.319(2) ?
    Y2 Ca1 Y2 5 7 60.681(2) ?
    Ca2 Ca1 Y2 7 7 0.000(13) ?
    O2 Ca2 N4 . 7_665 72.84(8) ?
    O2 Ca2 O2 . 9 162.18(6) ?
    N4 Ca2 O2 7_665 9 107.07(10) ?
    O2 Ca2 O3 . . 96.04(8) ?
    N4 Ca2 O3 7_665 . 117.84(14) ?
    O2 Ca2 O3 9 . 99.44(8) ?
    O2 Ca2 O1 . 9 80.58(7) ?
    N4 Ca2 O1 7_665 9 108.21(10) ?
    O2 Ca2 O1 9 9 82.66(7) ?
    O3 Ca2 O1 . 9 130.56(8) ?
    O2 Ca2 O2 . 3_655 113.34(9) ?
    N4 Ca2 O2 7_665 3_655 67.01(7) ?
    O2 Ca2 O2 9 3_655 81.88(7) ?
    O3 Ca2 O2 . 3_655 62.54(8) ?
    O1 Ca2 O2 9 3_655 161.43(7) ?
    O2 Ca2 O1 . 5 104.80(7) ?
    N4 Ca2 O1 7_665 5 177.55(5) ?
    O2 Ca2 O1 9 5 74.97(6) ?
    O3 Ca2 O1 . 5 62.73(8) ?
    O1 Ca2 O1 9 5 70.53(8) ?
    O2 Ca2 O1 3_655 5 114.87(6) ?
    O2 Ca2 N5 . 9 104.57(9) ?
    N4 Ca2 N5 7_665 9 62.85(14) ?
    O2 Ca2 N5 9 9 61.67(8) ?
    O3 Ca2 N5 . 9 158.03(9) ?
    O1 Ca2 N5 9 9 61.86(8) ?
    O2 Ca2 N5 3_655 9 101.48(8) ?
    O1 Ca2 N5 5 9 117.64(8) ?
    O2 Ca2 Si1 . 5 103.50(6) ?
    N4 Ca2 Si1 7_665 5 149.56(12) ?
    O2 Ca2 Si1 9 5 85.50(5) ?
    O3 Ca2 Si1 . 5 31.72(7) ?
    O1 Ca2 Si1 9 5 100.73(5) ?
    O2 Ca2 Si1 3_655 5 88.24(5) ?
    O1 Ca2 Si1 5 5 31.06(4) ?
    N5 Ca2 Si1 9 5 143.47(7) ?
    O2 Ca2 Si2 . . 107.94(6) ?
    N4 Ca2 Si2 7_665 . 92.78(9) ?
    O2 Ca2 Si2 9 . 89.88(5) ?
    O3 Ca2 Si2 . . 31.59(7) ?
    O1 Ca2 Si2 9 . 158.96(5) ?
    O2 Ca2 Si2 3_655 . 30.98(5) ?
    O1 Ca2 Si2 5 . 88.56(5) ?
    N5 Ca2 Si2 9 . 130.63(7) ?
    Si1 Ca2 Si2 5 . 58.93(3) ?
    O2 Ca2 Si2 . 7_655 137.54(6) ?
    N4 Ca2 Si2 7_665 7_655 81.59(11) ?
    O2 Ca2 Si2 9 7_655 29.80(5) ?
    O3 Ca2 Si2 . 7_655 126.06(7) ?
    O1 Ca2 Si2 9 7_655 75.91(5) ?
    O2 Ca2 Si2 3_655 7_655 85.57(5) ?
    O1 Ca2 Si2 5 7_655 100.00(5) ?
    N5 Ca2 Si2 9 7_655 32.98(7) ?
    Si1 Ca2 Si2 5 7_655 115.22(2) ?
    Si2 Ca2 Si2 . 7_655 106.589(12) ?
    O2 Ca2 Si1 . 9 86.68(6) ?
    N4 Ca2 Si1 7_665 9 82.26(11) ?
    O2 Ca2 Si1 9 9 75.76(5) ?
    O3 Ca2 Si1 . 9 159.66(7) ?
    O1 Ca2 Si1 9 9 30.01(5) ?
    O2 Ca2 Si1 3_655 9 134.39(5) ?
    O1 Ca2 Si1 5 9 97.06(5) ?
    N5 Ca2 Si1 9 9 32.96(7) ?
    Si1 Ca2 Si1 5 9 128.11(3) ?
    Si2 Ca2 Si1 . 9 162.54(2) ?
    Si2 Ca2 Si1 7_655 9 56.20(2) ?
    O1 Si1 O1 . 8_556 117.68(15) ?
    O1 Si1 O3 . 3 105.15(9) ?
    O1 Si1 O3 8_556 3 105.15(9) ?
    O1 Si1 N5 . . 108.92(9) ?
    O1 Si1 N5 8_556 . 108.92(9) ?
    O3 Si1 N5 3 . 110.87(16) ?
    O1 Si1 Ca2 . 3 56.27(7) ?
    O1 Si1 Ca2 8_556 3 128.66(8) ?
    O3 Si1 Ca2 3 3 48.97(4) ?
    N5 Si1 Ca2 . 3 121.33(7) ?
    O1 Si1 Y2 . 3 56.27(7) ?
    O1 Si1 Y2 8_556 3 128.66(8) ?
    O3 Si1 Y2 3 3 48.97(4) ?
    N5 Si1 Y2 . 3 121.33(7) ?
    Ca2 Si1 Y2 3 3 0.000(16) ?
    O1 Si1 Ca2 . 10_556 128.66(8) ?
    O1 Si1 Ca2 8_556 10_556 56.27(7) ?
    O3 Si1 Ca2 3 10_556 48.97(4) ?
    N5 Si1 Ca2 . 10_556 121.33(7) ?
    Ca2 Si1 Ca2 3 10_556 87.18(3) ?
    Y2 Si1 Ca2 3 10_556 87.2 ?
    O1 Si1 Y2 . 10_556 128.66(8) ?
    O1 Si1 Y2 8_556 10_556 56.27(7) ?
    O3 Si1 Y2 3 10_556 48.97(4) ?
    N5 Si1 Y2 . 10_556 121.33(7) ?
    Ca2 Si1 Y2 3 10_556 87.18(3) ?
    Y2 Si1 Y2 3 10_556 87.18(3) ?
    Ca2 Si1 Y2 10_556 10_556 0.000(11) ?
    O1 Si1 Ca2 . 6 147.46(9) ?
    O1 Si1 Ca2 8_556 6 49.29(7) ?
    O3 Si1 Ca2 3 6 107.19(5) ?
    N5 Si1 Ca2 . 6 62.20(2) ?
    Ca2 Si1 Ca2 3 6 156.16(3) ?
    Y2 Si1 Ca2 3 6 156.2 ?
    Ca2 Si1 Ca2 10_556 6 73.134(8) ?
    Y2 Si1 Ca2 10_556 6 73.1 ?
    O1 Si1 Y2 . 6 147.46(9) ?
    O1 Si1 Y2 8_556 6 49.29(7) ?
    O3 Si1 Y2 3 6 107.19(5) ?
    N5 Si1 Y2 . 6 62.20(2) ?
    Ca2 Si1 Y2 3 6 156.16(3) ?
    Y2 Si1 Y2 3 6 156.16(3) ?
    Ca2 Si1 Y2 10_556 6 73.134(8) ?
    Y2 Si1 Y2 10_556 6 73.134(8) ?
    Ca2 Si1 Y2 6 6 0.000(18) ?
    O1 Si1 Ca2 . 11 49.29(7) ?
    O1 Si1 Ca2 8_556 11 147.46(9) ?
    O3 Si1 Ca2 3 11 107.19(5) ?
    N5 Si1 Ca2 . 11 62.20(2) ?
    Ca2 Si1 Ca2 3 11 73.134(8) ?
    Y2 Si1 Ca2 3 11 73.1 ?
    Ca2 Si1 Ca2 10_556 11 156.16(3) ?
    Y2 Si1 Ca2 10_556 11 156.2 ?
    Ca2 Si1 Ca2 6 11 121.79(3) ?
    Y2 Si1 Ca2 6 11 121.8 ?
    O1 Si1 Y2 . 11 49.29(7) ?
    O1 Si1 Y2 8_556 11 147.46(9) ?
    O3 Si1 Y2 3 11 107.19(5) ?
    N5 Si1 Y2 . 11 62.20(2) ?
    Ca2 Si1 Y2 3 11 73.134(8) ?
    Y2 Si1 Y2 3 11 73.134(8) ?
    Ca2 Si1 Y2 10_556 11 156.16(3) ?
    Y2 Si1 Y2 10_556 11 156.16(3) ?
    Ca2 Si1 Y2 6 11 121.79(3) ?
    Y2 Si1 Y2 6 11 121.79(3) ?
    Ca2 Si1 Y2 11 11 0.000(7) ?
    O2 Si2 O2 10_656 3_655 120.73(16) ?
    O2 Si2 O3 10_656 . 104.46(9) ?
    O2 Si2 O3 3_655 . 104.46(9) ?
    O2 Si2 N5 10_656 3_655 107.17(9) ?
    O2 Si2 N5 3_655 3_655 107.17(9) ?
    O3 Si2 N5 . 3_655 113.01(16) ?
    O2 Si2 Y2 10_656 8_556 55.73(8) ?
    O2 Si2 Y2 3_655 8_556 129.27(9) ?
    O3 Si2 Y2 . 8_556 48.77(4) ?
    N5 Si2 Y2 3_655 8_556 122.49(7) ?
    O2 Si2 Ca2 10_656 8_556 55.73(8) ?
    O2 Si2 Ca2 3_655 8_556 129.27(9) ?
    O3 Si2 Ca2 . 8_556 48.77(4) ?
    N5 Si2 Ca2 3_655 8_556 122.49(7) ?
    Y2 Si2 Ca2 8_556 8_556 0 ?
    O2 Si2 Ca2 10_656 . 129.27(9) ?
    O2 Si2 Ca2 3_655 . 55.73(8) ?
    O3 Si2 Ca2 . . 48.77(4) ?
    N5 Si2 Ca2 3_655 . 122.49(7) ?
    Y2 Si2 Ca2 8_556 . 87 ?
    Ca2 Si2 Ca2 8_556 . 86.95(3) ?
    O2 Si2 Ca2 10_656 7_655 147.48(9) ?
    O2 Si2 Ca2 3_655 7_655 47.33(7) ?
    O3 Si2 Ca2 . 7_655 107.93(5) ?
    N5 Si2 Ca2 3_655 7_655 62.33(2) ?
    Y2 Si2 Ca2 8_556 7_655 156.7 ?
    Ca2 Si2 Ca2 8_556 7_655 156.70(3) ?
    Ca2 Si2 Ca2 . 7_655 73.410(12) ?
    O2 Si2 Y2 10_656 7_655 147.48(9) ?
    O2 Si2 Y2 3_655 7_655 47.33(7) ?
    O3 Si2 Y2 . 7_655 107.93(5) ?
    N5 Si2 Y2 3_655 7_655 62.33(2) ?
    Y2 Si2 Y2 8_556 7_655 156.70(3) ?
    Ca2 Si2 Y2 8_556 7_655 156.70(3) ?
    Ca2 Si2 Y2 . 7_655 73.4 ?
    Ca2 Si2 Y2 7_655 7_655 0.000(16) ?
    O2 Si2 Ca2 10_656 2_655 47.33(7) ?
    O2 Si2 Ca2 3_655 2_655 147.48(9) ?
    O3 Si2 Ca2 . 2_655 107.93(5) ?
    N5 Si2 Ca2 3_655 2_655 62.33(2) ?
    Y2 Si2 Ca2 8_556 2_655 73.4 ?
    Ca2 Si2 Ca2 8_556 2_655 73.410(12) ?
    Ca2 Si2 Ca2 . 2_655 156.70(3) ?
    Ca2 Si2 Ca2 7_655 2_655 122.07(3) ?
    Y2 Si2 Ca2 7_655 2_655 122.1 ?
    O2 Si2 Y2 10_656 2_655 47.33(7) ?
    O2 Si2 Y2 3_655 2_655 147.48(9) ?
    O3 Si2 Y2 . 2_655 107.93(5) ?
    N5 Si2 Y2 3_655 2_655 62.33(2) ?
    Y2 Si2 Y2 8_556 2_655 73.410(12) ?
    Ca2 Si2 Y2 8_556 2_655 73.410(12) ?
    Ca2 Si2 Y2 . 2_655 156.7 ?
    Ca2 Si2 Y2 7_655 2_655 122.07(3) ?
    Y2 Si2 Y2 7_655 2_655 122.07(3) ?
    Ca2 Si2 Y2 2_655 2_655 0.000(16) ?
    Si3 Si3 N4 8_556 . 180 ?
    Si3 Si3 N5 8_556 5_565 80.19(7) ?
    N4 Si3 N5 . 5_565 99.82(7) ?
    Si3 Si3 N5 8_556 . 80.18(7) ?
    N4 Si3 N5 . . 99.82(7) ?
    N5 Si3 N5 5_565 . 117.15(4) ?
    Si3 Si3 N5 8_556 3_665 80.18(8) ?
    N4 Si3 N5 . 3_665 99.82(7) ?
    N5 Si3 N5 5_565 3_665 117.16(4) ?
    N5 Si3 N5 . 3_665 117.15(4) ?
    Si3 Si3 Ca2 8_556 9_565 137.41(3) ?
    N4 Si3 Ca2 . 9_565 42.60(3) ?
    N5 Si3 Ca2 5_565 9_565 57.22(5) ?
    N5 Si3 Ca2 . 9_565 117.10(9) ?
    N5 Si3 Ca2 3_665 9_565 117.54(9) ?
    Si3 Si3 Y2 8_556 9_565 137.41(3) ?
    N4 Si3 Y2 . 9_565 42.60(3) ?
    N5 Si3 Y2 5_565 9_565 57.22(5) ?
    N5 Si3 Y2 . 9_565 117.10(9) ?
    N5 Si3 Y2 3_665 9_565 117.54(9) ?
    Ca2 Si3 Y2 9_565 9_565 0.00(2) ?
    Si3 Si3 Ca2 8_556 11 137.40(3) ?
    N4 Si3 Ca2 . 11 42.60(3) ?
    N5 Si3 Ca2 5_565 11 117.54(9) ?
    N5 Si3 Ca2 . 11 57.22(5) ?
    N5 Si3 Ca2 3_665 11 117.10(9) ?
    Ca2 Si3 Ca2 9_565 11 71.77(4) ?
    Y2 Si3 Ca2 9_565 11 71.8 ?
    Si3 Si3 Y2 8_556 11 137.40(3) ?
    N4 Si3 Y2 . 11 42.60(3) ?
    N5 Si3 Y2 5_565 11 117.54(9) ?
    N5 Si3 Y2 . 11 57.22(5) ?
    N5 Si3 Y2 3_665 11 117.10(9) ?
    Ca2 Si3 Y2 9_565 11 71.77(4) ?
    Y2 Si3 Y2 9_565 11 71.77(4) ?
    Ca2 Si3 Y2 11 11 0.000(15) ?
    Si3 Si3 Ca2 8_556 7_665 137.40(3) ?
    N4 Si3 Ca2 . 7_665 42.60(3) ?
    N5 Si3 Ca2 5_565 7_665 117.10(9) ?
    N5 Si3 Ca2 . 7_665 117.54(9) ?
    N5 Si3 Ca2 3_665 7_665 57.22(5) ?
    Ca2 Si3 Ca2 9_565 7_665 71.77(4) ?
    Y2 Si3 Ca2 9_565 7_665 71.8 ?
    Ca2 Si3 Ca2 11 7_665 71.77(4) ?
    Y2 Si3 Ca2 11 7_665 71.8 ?
    Si3 Si3 Y2 8_556 7_665 137.40(3) ?
    N4 Si3 Y2 . 7_665 42.60(3) ?
    N5 Si3 Y2 5_565 7_665 117.10(9) ?
    N5 Si3 Y2 . 7_665 117.54(9) ?
    N5 Si3 Y2 3_665 7_665 57.22(5) ?
    Ca2 Si3 Y2 9_565 7_665 71.77(4) ?
    Y2 Si3 Y2 9_565 7_665 71.77(4) ?
    Ca2 Si3 Y2 11 7_665 71.77(4) ?
    Y2 Si3 Y2 11 7_665 71.77(4) ?
    Ca2 Si3 Y2 7_665 7_665 0.000(18) ?
    Si1 O1 Ca1 . . 150.03(12) ?
    Si1 O1 Y2 . 11 100.71(9) ?
    Ca1 O1 Y2 . 11 104.82(7) ?
    Si1 O1 Ca2 . 11 100.71(9) ?
    Ca1 O1 Ca2 . 11 104.82(7) ?
    Y2 O1 Ca2 11 11 0 ?
    Si1 O1 Ca2 . 3 92.67(9) ?
    Ca1 O1 Ca2 . 3 99.97(7) ?
    Y2 O1 Ca2 11 3 95.9 ?
    Ca2 O1 Ca2 11 3 95.94(7) ?
    Si1 O1 Y2 . 3 92.67(9) ?
    Ca1 O1 Y2 . 3 99.97(7) ?
    Y2 O1 Y2 11 3 95.94(7) ?
    Ca2 O1 Y2 11 3 95.94(7) ?
    Ca2 O1 Y2 3 3 0.00(3) ?
    Si2 O2 Ca2 5_665 . 139.08(12) ?
    Si2 O2 Y2 5_665 11 102.87(10) ?
    Ca2 O2 Y2 . 11 107.8 ?
    Si2 O2 Ca2 5_665 11 102.87(10) ?
    Ca2 O2 Ca2 . 11 107.85(8) ?
    Y2 O2 Ca2 11 11 0 ?
    Si2 O2 Ca2 5_665 5_665 93.30(9) ?
    Ca2 O2 Ca2 . 5_665 108.14(8) ?
    Y2 O2 Ca2 11 5_665 98.1 ?
    Ca2 O2 Ca2 11 5_665 98.12(7) ?
    Si2 O2 Y2 5_665 5_665 93.30(9) ?
    Ca2 O2 Y2 . 5_665 108.1 ?
    Y2 O2 Y2 11 5_665 98.12(7) ?
    Ca2 O2 Y2 11 5_665 98.12(7) ?
    Ca2 O2 Y2 5_665 5_665 0.00(3) ?
    Si2 O3 Si1 . 5 135.20(19) ?
    Si2 O3 Y2 . 8_556 99.64(8) ?
    Si1 O3 Y2 5 8_556 99.31(8) ?
    Si2 O3 Ca2 . 8_556 99.64(8) ?
    Si1 O3 Ca2 5 8_556 99.31(8) ?
    Y2 O3 Ca2 8_556 8_556 0 ?
    Si2 O3 Ca2 . . 99.64(8) ?
    Si1 O3 Ca2 5 . 99.31(8) ?
    Y2 O3 Ca2 8_556 . 128.8 ?
    Ca2 O3 Ca2 8_556 . 128.82(13) ?
    Si3 N4 Y2 . 9_565 106.79(13) ?
    Si3 N4 Ca2 . 9_565 106.79(13) ?
    Y2 N4 Ca2 9_565 9_565 0 ?
    Si3 N4 Ca2 . 7_665 106.79(13) ?
    Y2 N4 Ca2 9_565 7_665 112 ?
    Ca2 N4 Ca2 9_565 7_665 112.01(12) ?
    Si3 N4 Y2 . 7_665 106.79(13) ?
    Y2 N4 Y2 9_565 7_665 112.01(12) ?
    Ca2 N4 Y2 9_565 7_665 112.01(12) ?
    Ca2 N4 Y2 7_665 7_665 0.000(19) ?
    Si3 N4 Y2 . 11 106.79(13) ?
    Y2 N4 Y2 9_565 11 112.01(12) ?
    Ca2 N4 Y2 9_565 11 112.01(12) ?
    Ca2 N4 Y2 7_665 11 112.01(12) ?
    Y2 N4 Y2 7_665 11 112.01(12) ?
    Si3 N4 Ca2 . 11 106.79(13) ?
    Y2 N4 Ca2 9_565 11 112 ?
    Ca2 N4 Ca2 9_565 11 112.01(12) ?
    Ca2 N4 Ca2 7_665 11 112.01(12) ?
    Y2 N4 Ca2 7_665 11 112 ?
    Y2 N4 Ca2 11 11 0 ?
    Si2 N5 Si1 5_665 . 119.1(2) ?
    Si2 N5 Si3 5_665 8_556 118.93(18) ?
    Si1 N5 Si3 . 8_556 121.00(18) ?
    Si2 N5 Si3 5_665 . 118.93(18) ?
    Si1 N5 Si3 . . 121.00(18) ?
    Si3 N5 Si3 8_556 . 19.64(15) ?
    Si2 N5 Ca2 5_665 11 84.69(7) ?
    Si1 N5 Ca2 . 11 84.84(7) ?
    Si3 N5 Ca2 8_556 11 110.18(11) ?
    Si3 N5 Ca2 . 11 90.54(9) ?
    Si2 N5 Y2 5_665 11 84.69(7) ?
    Si1 N5 Y2 . 11 84.84(7) ?
    Si3 N5 Y2 8_556 11 110.18(11) ?
    Si3 N5 Y2 . 11 90.54(9) ?
    Ca2 N5 Y2 11 11 0.00(3) ?
    Si2 N5 Y2 5_665 6 84.69(7) ?
    Si1 N5 Y2 . 6 84.84(7) ?
    Si3 N5 Y2 8_556 6 90.54(9) ?
    Si3 N5 Y2 . 6 110.18(11) ?
    Ca2 N5 Y2 11 6 159.27(14) ?
    Y2 N5 Y2 11 6 159.27(14) ?
    Si2 N5 Ca2 5_665 6 84.69(7) ?
    Si1 N5 Ca2 . 6 84.84(7) ?
    Si3 N5 Ca2 8_556 6 90.54(9) ?
    Si3 N5 Ca2 . 6 110.18(11) ?
    Ca2 N5 Ca2 11 6 159.27(14) ?
    Y2 N5 Ca2 11 6 159.3 ?
    Y2 N5 Ca2 6 6 0 ?
_shelx_estimated_absorpt_T_min     0.516
_shelx_estimated_absorpt_T_max     0.883
_iucr_refine_instructions_details
;
    shelx.res created by SHELXL-2014/7
TITL shelxt_a.res in P6(3)/m
CELL  0.71073  10.0884  10.0884   9.9740   90.000   90.000  120.000
ZERR     2.00   0.0005   0.0005   0.0005    0.000    0.000    0.000
LATT   1
SYMM  - X, - Y, 1/2 + Z
SYMM  - Y,   X - Y,   Z
SYMM    Y, - X + Y, 1/2 + Z
SYMM  - X + Y, - X,   Z
SYMM    X - Y,   X, 1/2 + Z
SFAC  CA   Y    SI   O    N
UNIT  8 6 14 30 10
MERG   2
EXYZ  Ca1 Y1
EADP  Ca1 Y1
EXYZ  Ca2 Y2
EADP  Ca2 Y2
SUMP 8 0.000001 2 2 12 3
FMAP   2
PLAN   20
SIZE     0.011   0.042   0.066
ACTA
BOND   $H
LIST   4
L.S.  50
WGHT    0.022300    2.294600
FVAR       0.14911   0.13793   0.64368
CA1   1    0.000000    0.000000    0.000000    20.16666    0.00564    0.00564 =
         0.00585    0.00000    0.00000    0.00282
Y1    2    0.000000    0.000000    0.000000   -20.16666    0.00564    0.00564 =
         0.00585    0.00000    0.00000    0.00282
CA2   1    0.419474    0.132571    0.031271    31.00000    0.01640    0.00995 =
         0.00949   -0.00065   -0.00042    0.00887
Y2    2    0.419474    0.132571    0.031271   -31.00000    0.01640    0.00995 =
         0.00949   -0.00065   -0.00042    0.00887
SI1   3    0.108668    0.318306    0.250000    10.50000    0.00586    0.00535 =
         0.00558    0.00000    0.00000    0.00208
SI2   3    0.560282    0.010236    0.250000    10.50000    0.00607    0.00688 =
         0.00872    0.00000    0.00000    0.00260
SI3   3    0.333333    0.666667    0.219066    10.16667    0.00825    0.00825 =
         0.01561    0.00000    0.00000    0.00413
O1    4    0.079067    0.223700    0.109797    11.00000    0.01659    0.01379 =
         0.00999   -0.00479   -0.00035    0.00735
O2    4    0.444692    0.357099    0.107540    11.00000    0.02348    0.01592 =
         0.01378   -0.00687   -0.00535    0.01138
O3    4    0.398456    0.020100    0.250000    10.50000    0.01714    0.01687 =
         0.02045    0.00000    0.00000    0.00888
N4    5    0.333333    0.666667    0.038186    10.33333    0.01670    0.01670 =
         0.03906    0.00000    0.00000    0.00835
N5    5    0.296086    0.474299    0.250000    10.50000    0.00678    0.00965 =
         0.03244    0.00000    0.00000    0.00384
HKLF 4
REM  shelxt_a.res in P6(3)/m
REM R1 =  0.0252 for     699 Fo > 4sig(Fo)  and  0.0309 for all     778 data
REM     62 parameters refined using      1 restraints
END
WGHT      0.0223      2.2946
REM Highest difference peak  1.247,  deepest hole -0.564,  1-sigma level  0.124
Q1    1   0.4273  0.1395 -0.0341  11.00000  0.05    1.25
Q2    1   0.5022  0.3597  0.0941  11.00000  0.05    0.48
Q3    1   0.5067  0.0418  0.2500  10.50000  0.05    0.44
Q4    1   0.3342  0.5792  0.2500  10.50000  0.05    0.41
Q5    1   0.0212  0.2997  0.2500  10.50000  0.05    0.40
Q6    1   0.1024  0.1883  0.2500  10.50000  0.05    0.39
Q7    1   0.0244  0.2071  0.0832  11.00000  0.05    0.39
Q8    1   0.2090  0.4762  0.2500  10.50000  0.05    0.37
Q9    1   0.3393  0.0609  0.0413  11.00000  0.05    0.37
Q10   1   0.2981  0.5095  0.1990  11.00000  0.05    0.36
Q11   1   0.4657  0.4246  0.1202  11.00000  0.05    0.36
Q12   1   0.3333  0.6667 -0.0368  10.33333  0.05    0.35
Q13   1   0.2416  0.3995  0.2500  10.50000  0.05    0.35
Q14   1   0.3270  0.4095  0.2171  11.00000  0.05    0.34
Q15   1   0.5594  0.2393  0.0795  11.00000  0.05    0.34
Q16   1   0.6819  0.1644  0.2500  10.50000  0.05    0.33
Q17   1   0.1432  0.2482  0.0825  11.00000  0.05    0.33
Q18   1  -0.0660  0.1388  0.2500  10.50000  0.05    0.32
Q19   1   0.0045  0.1337  0.2500  10.50000  0.05    0.31
Q20   1   0.3323  0.1373  0.0357  11.00000  0.05    0.31
;
data_2
_audit_creation_method     'WinGX routine CIF_UPDATE'
_audit_conform_dict_name     cif_core.dic
_audit_conform_dict_version     2.4.3
_chemical_name_systematic
;
Calcium yttrium heptasilicon oxynitride
;
_chemical_formula_sum     'Ca4.5 N4.5 O15.5 Si7 Y2.5 '
_chemical_formula_iupac     'Ca4.5 Y2.5 Si7 O15.5 N4.5'
_chemical_formula_weight     910.31
_chemical_compound_source     'synthesis as described'
_symmetry_cell_setting     hexagonal
_symmetry_space_group_name_H-M     'P 63/m'
_symmetry_space_group_name_Hall     '-P 6c'
loop_
    _symmetry_equiv_pos_as_xyz
    'x, y, z'
    '-y, x-y, z'
    '-x+y, -x, z'
    '-x, -y, z+1/2'
    'y, -x+y, z+1/2'
    'x-y, x, z+1/2'
    '-x, -y, -z'
    'y, -x+y, -z'
    'x-y, x, -z'
    'x, y, -z-1/2'
    '-y, x-y, -z-1/2'
    '-x+y, -x, -z-1/2'
_cell_length_a     10.0792(5)
_cell_length_b     10.0792(5)
_cell_length_c     9.9900(5)
_cell_angle_alpha     90
_cell_angle_beta     90
_cell_angle_gamma     120
_cell_volume     878.92(10)
_cell_formula_units_Z     2
_cell_measurement_reflns_used     6355
_cell_measurement_theta_min     3.1
_cell_measurement_theta_max     27.47
_cell_measurement_temperature     296(2)
_exptl_crystal_description     platelet
_exptl_crystal_colour     colorless
_exptl_crystal_size_max     0.07
_exptl_crystal_size_mid     0.055
_exptl_crystal_size_min     0.014
_exptl_crystal_density_diffrn     3.44
_exptl_crystal_density_method     'not measured'
_exptl_crystal_F_000     882
_exptl_absorpt_coefficient_mu     10.084
_exptl_absorpt_correction_type     multi-scan
_exptl_absorpt_process_details
;
(<i>ABSCOR</i>; Higashi, 2001)
;
_exptl_absorpt_correction_T_min     0.724219
_exptl_absorpt_correction_T_max     1.000000
_diffrn_ambient_temperature     296(2)
_diffrn_source     'sealed x-ray tube'
_diffrn_radiation_type     MoK\a
_diffrn_radiation_wavelength     0.71073
_diffrn_radiation_monochromator     graphite
_diffrn_measurement_device_type     'Rigaku R-Axis RAPID II'
_diffrn_measurement_device     'quarter \C-circle diffractometer'
_diffrn_measurement_method     'phi or omega oscillation scans'
_diffrn_detector     'curved image-plate'
_diffrn_detector_area_resol_mean     10
_diffrn_reflns_number     8568
_diffrn_reflns_av_R_equivalents     0.0301
_diffrn_reflns_av_unetI/netI     0.0143
_diffrn_reflns_theta_min     3.099
_diffrn_reflns_theta_max     27.473
_diffrn_reflns_theta_full     25.242
_diffrn_measured_fraction_theta_max     0.993
_diffrn_measured_fraction_theta_full     0.998
_diffrn_reflns_limit_h_min     -13
_diffrn_reflns_limit_h_max     12
_diffrn_reflns_limit_k_min     -12
_diffrn_reflns_limit_k_max     12
_diffrn_reflns_limit_l_min     -12
_diffrn_reflns_limit_l_max     12
_diffrn_standards_number     0
_diffrn_standards_interval_count     .
_diffrn_standards_interval_time     .
_diffrn_standards_decay_%     ?
_diffrn_radiation_probe     x-ray
_reflns_number_total     709
_reflns_number_gt     688
_reflns_threshold_expression     'I > 2\s(I)'
_refine_ls_structure_factor_coef     Fsqd
_refine_ls_matrix_type     full
_refine_ls_R_factor_all     0.0334
_refine_ls_R_factor_gt     0.0327
_refine_ls_wR_factor_gt     0.0906
_refine_ls_wR_factor_ref     0.0913
_refine_ls_goodness_of_fit_ref     1.185
_refine_ls_restrained_S_all     1.184
_refine_ls_number_reflns     709
_refine_ls_number_parameters     63
_refine_ls_number_restraints     1
_refine_ls_number_constraints     0
_refine_ls_hydrogen_treatment     undef
_refine_ls_weighting_scheme     calc
_refine_ls_weighting_details
              'w=1/[\s^2^(Fo^2^)+(0.0508P)^2^+2.6144P] where P=(Fo^2^+2Fc^2^)/3'
_atom_sites_solution_primary     direct
_refine_ls_shift/su_max     0
_refine_ls_shift/su_mean     0
_refine_diff_density_max     1.832
_refine_diff_density_min     -0.636
_refine_ls_extinction_method
;
SHELXL-2014/7 (Sheldrick 2015b)
;
_refine_ls_extinction_coef     0.028(2)
_refine_ls_extinction_expression
                                    Fc^*^=kFc[1+0.001xFc^2^\l^3^/sin(2\q)]^-1/4^
loop_
    _atom_type_symbol
    _atom_type_description
    _atom_type_scat_dispersion_real
    _atom_type_scat_dispersion_imag
    _atom_type_scat_source
    Ca Ca 0.2262 0.3064 'International Tables Vol C Tables 4.2.6.8 and 6.1.1.4'
    Y Y -2.7962 3.5667 'International Tables Vol C Tables 4.2.6.8 and 6.1.1.4'
    Si Si 0.0817 0.0704 'International Tables Vol C Tables 4.2.6.8 and 6.1.1.4'
    O O 0.0106 0.006 'International Tables Vol C Tables 4.2.6.8 and 6.1.1.4'
    N N 0.0061 0.0033 'International Tables Vol C Tables 4.2.6.8 and 6.1.1.4'
_computing_data_collection
;
RAPID-AUTO (Rigaku, 2005)
;
_computing_cell_refinement
;
RAPID-AUTO (Rigaku, 2005)
;
_computing_data_reduction
;
RAPID-AUTO (Rigaku, 2005)
;
_computing_structure_solution
;
SHELXT (Sheldrick, 2015a)
;
_computing_structure_refinement
;
SHELXL2014 (Sheldrick, 2015b)
;
_computing_molecular_graphics
;
<i>VESTA</i> (Momma & Izumi, 2011)
;
_computing_publication_material
;
WinGX (Farrugia, 2012) and
publCIF (Westrip, 2010)
;
loop_
    _atom_site_type_symbol
    _atom_site_label
    _atom_site_fract_x
    _atom_site_fract_y
    _atom_site_fract_z
    _atom_site_U_iso_or_equiv
    _atom_site_adp_type
    _atom_site_calc_flag
    _atom_site_occupancy
    _atom_site_disorder_assembly
    _atom_site_disorder_group
    Ca Ca1 0 0 0 0.0099(3) Uani d 0.1338(14) . .
    Y Y1 0 0 0 0.0099(3) Uani d 0.8662(14) . .
    Ca Ca2 0.41517(7) 0.12870(6) 0.03382(6) 0.0143(2) Uani d 0.7277(2) . .
    Y Y2 0.41517(7) 0.12870(6) 0.03382(6) 0.0143(2) Uani d 0.2723(2) . .
    Si Si1 0.11057(12) 0.31892(13) 0.25 0.0061(3) Uani d 1 . .
    Si Si2 0.55909(13) 0.01171(14) 0.25 0.0077(3) Uani d 1 . .
    Si Si3 0.3333 0.6667 0.2216(2) 0.0035(9) Uani d 0.5 . .
    O O1 0.0838(3) 0.2250(3) 0.1115(2) 0.0143(5) Uani d 1 . .
    O O2 0.4447(3) 0.3570(3) 0.1092(3) 0.0184(6) Uani d 1 . .
    O O3 0.3956(4) 0.0167(4) 0.25 0.0186(8) Uani d 1 . .
    O O4 0.3333 0.6667 0.0445(8) 0.0358(15) Uani d 0.25 . .
    N N4 0.3333 0.6667 0.0445(8) 0.0358(15) Uani d 0.75 . .
    N N5 0.2989(4) 0.4828(5) 0.25 0.0251(11) Uani d 1 . .
loop_
    _atom_site_aniso_label
    _atom_site_aniso_U_11
    _atom_site_aniso_U_22
    _atom_site_aniso_U_33
    _atom_site_aniso_U_12
    _atom_site_aniso_U_13
    _atom_site_aniso_U_23
    Ca1 0.0095(3) 0.0095(3) 0.0107(4) 0.00475(15) 0 0
    Y1 0.0095(3) 0.0095(3) 0.0107(4) 0.00475(15) 0 0
    Ca2 0.0209(3) 0.0137(3) 0.0117(4) 0.0111(2) -0.0003(2) -0.00032(19)
    Y2 0.0209(3) 0.0137(3) 0.0117(4) 0.0111(2) -0.0003(2) -0.00032(19)
    Si1 0.0049(5) 0.0078(6) 0.0045(6) 0.0024(4) 0 0
    Si2 0.0060(5) 0.0101(6) 0.0072(6) 0.0042(4) 0 0
    Si3 0.0015(6) 0.0015(6) 0.008(3) 0.0007(3) 0 0
    O1 0.0198(12) 0.0174(11) 0.0076(11) 0.0108(10) 0.0010(9) -0.0036(9)
    O2 0.0295(14) 0.0159(11) 0.0107(12) 0.0120(10) -0.0052(10) -0.0054(10)
    O3 0.0169(17) 0.0204(17) 0.0183(19) 0.0092(14) 0 0
    O4 0.032(2) 0.032(2) 0.044(4) 0.0159(10) 0 0
    N4 0.032(2) 0.032(2) 0.044(4) 0.0159(10) 0 0
    N5 0.0081(18) 0.020(2) 0.044(3) 0.0048(16) 0 0
_geom_special_details
;
 All esds (except the esd in the dihedral angle between two l.s. planes)
 are estimated using the full covariance matrix.  The cell esds are taken
 into account individually in the estimation of esds in distances, angles
 and torsion angles; correlations between esds in cell parameters are only
 used when they are defined by crystal symmetry.  An approximate (isotropic)
 treatment of cell esds is used for estimating esds involving l.s. planes.
;
loop_
    _geom_bond_atom_site_label_1
    _geom_bond_atom_site_label_2
    _geom_bond_site_symmetry_2
    _geom_bond_distance
    _geom_bond_publ_flag
    Ca1 O1 . 2.276(2) ?
    Ca1 O1 7 2.276(2) ?
    Ca1 O1 9 2.276(2) ?
    Ca1 O1 3 2.276(2) ?
    Ca1 O1 8 2.276(2) ?
    Ca1 O1 2 2.276(2) ?
    Ca1 Ca2 . 3.7255(6) ?
    Ca1 Ca2 3 3.7255(6) ?
    Ca1 Ca2 9 3.7255(6) ?
    Ca1 Y2 9 3.7255(6) ?
    Ca1 Y2 3 3.7255(6) ?
    Ca2 O2 . 2.295(2) ?
    Ca2 O3 . 2.3990(17) ?
    Ca2 O2 8 2.422(3) ?
    Ca2 O1 8 2.457(3) ?
    Ca2 N4 7_665 2.463(3) ?
    Ca2 O4 7_665 2.463(3) ?
    Ca2 O1 3 2.627(2) ?
    Ca2 O2 2_655 2.638(3) ?
    Ca2 N5 8 2.9043(12) ?
    Ca2 Si1 3 3.1302(10) ?
    Ca2 Si2 . 3.1415(10) ?
    Ca2 Si1 8 3.2255(8) ?
    Si1 O1 10_556 1.621(2) ?
    Si1 O1 . 1.621(2) ?
    Si1 O3 2 1.669(4) ?
    Si1 N5 . 1.788(4) ?
    Si1 Ca2 2 3.1302(10) ?
    Si1 Y2 2 3.1302(10) ?
    Si1 Ca2 11_556 3.1302(10) ?
    Si1 Y2 11_556 3.1302(10) ?
    Si1 Ca2 6 3.2255(8) ?
    Si1 Y2 6 3.2255(8) ?
    Si1 Y2 9 3.2255(8) ?
    Si1 Ca2 9 3.2255(8) ?
    Si2 O2 11_656 1.622(3) ?
    Si2 O2 2_655 1.622(3) ?
    Si2 O3 . 1.673(4) ?
    Si2 N5 2_655 1.798(4) ?
    Si2 Ca2 10_556 3.1415(10) ?
    Si2 Y2 10_556 3.1415(10) ?
    Si2 Ca2 7_655 3.2368(8) ?
    Si2 Y2 7_655 3.2368(8) ?
    Si2 Y2 4_655 3.2368(8) ?
    Si2 Ca2 4_655 3.2368(8) ?
    Si3 Si3 10_556 0.567(5) ?
    Si3 N5 3_565 1.730(5) ?
    Si3 N5 2_665 1.730(5) ?
    Si3 N5 . 1.730(5) ?
    Si3 O4 . 1.769(8) ?
    Si3 N4 10_556 2.336(8) ?
    Si3 Ca2 8_565 3.4587(19) ?
    Si3 Ca2 9 3.4587(19) ?
    Si3 Ca2 7_665 3.4587(19) ?
    O1 Y2 9 2.457(3) ?
    O1 Ca2 9 2.457(3) ?
    O1 Ca2 2 2.627(2) ?
    O1 Y2 2 2.627(2) ?
    O2 Si2 3_665 1.622(3) ?
    O2 Y2 9 2.422(3) ?
    O2 Ca2 9 2.422(3) ?
    O2 Ca2 3_665 2.638(3) ?
    O2 Y2 3_665 2.638(3) ?
    O3 Si1 3 1.669(4) ?
    O3 Ca2 10_556 2.3990(17) ?
    O3 Y2 10_556 2.3990(17) ?
    O4 Y2 8_565 2.463(3) ?
    O4 Ca2 8_565 2.463(3) ?
    O4 Ca2 7_665 2.463(3) ?
    O4 Y2 7_665 2.463(3) ?
    O4 Y2 9 2.463(3) ?
    O4 Ca2 9 2.463(3) ?
    N5 Si3 10_556 1.730(5) ?
    N5 Si2 3_665 1.798(4) ?
    N5 Ca2 9 2.9042(12) ?
    N5 Y2 9 2.9042(12) ?
    N5 Y2 6 2.9042(12) ?
    N5 Ca2 6 2.9042(12) ?
loop_
    _geom_angle_atom_site_label_1
    _geom_angle_atom_site_label_2
    _geom_angle_atom_site_label_3
    _geom_angle_site_symmetry_1
    _geom_angle_site_symmetry_3
    _geom_angle
    _geom_angle_publ_flag
    O1 Ca1 O1 . 7 180 ?
    O1 Ca1 O1 . 9 81.90(8) ?
    O1 Ca1 O1 7 9 98.10(8) ?
    O1 Ca1 O1 . 3 98.10(8) ?
    O1 Ca1 O1 7 3 81.90(8) ?
    O1 Ca1 O1 9 3 180.00(14) ?
    O1 Ca1 O1 . 8 81.90(8) ?
    O1 Ca1 O1 7 8 98.10(8) ?
    O1 Ca1 O1 9 8 98.10(8) ?
    O1 Ca1 O1 3 8 81.90(8) ?
    O1 Ca1 O1 . 2 98.10(8) ?
    O1 Ca1 O1 7 2 81.90(8) ?
    O1 Ca1 O1 9 2 81.90(8) ?
    O1 Ca1 O1 3 2 98.10(8) ?
    O1 Ca1 O1 8 2 180.0(2) ?
    O1 Ca1 Ca2 . . 79.39(6) ?
    O1 Ca1 Ca2 7 . 100.61(6) ?
    O1 Ca1 Ca2 9 . 135.80(6) ?
    O1 Ca1 Ca2 3 . 44.20(6) ?
    O1 Ca1 Ca2 8 . 39.84(6) ?
    O1 Ca1 Ca2 2 . 140.16(6) ?
    O1 Ca1 Ca2 . 3 140.16(6) ?
    O1 Ca1 Ca2 7 3 39.84(6) ?
    O1 Ca1 Ca2 9 3 100.61(6) ?
    O1 Ca1 Ca2 3 3 79.39(6) ?
    O1 Ca1 Ca2 8 3 135.80(6) ?
    O1 Ca1 Ca2 2 3 44.20(6) ?
    Ca2 Ca1 Ca2 . 3 119.187(3) ?
    O1 Ca1 Ca2 . 9 39.84(6) ?
    O1 Ca1 Ca2 7 9 140.16(6) ?
    O1 Ca1 Ca2 9 9 79.39(6) ?
    O1 Ca1 Ca2 3 9 100.61(6) ?
    O1 Ca1 Ca2 8 9 44.20(6) ?
    O1 Ca1 Ca2 2 9 135.80(6) ?
    Ca2 Ca1 Ca2 . 9 60.813(3) ?
    Ca2 Ca1 Ca2 3 9 180.000(18) ?
    O1 Ca1 Y2 . 9 39.84(6) ?
    O1 Ca1 Y2 7 9 140.16(6) ?
    O1 Ca1 Y2 9 9 79.39(6) ?
    O1 Ca1 Y2 3 9 100.61(6) ?
    O1 Ca1 Y2 8 9 44.20(6) ?
    O1 Ca1 Y2 2 9 135.80(6) ?
    Ca2 Ca1 Y2 . 9 60.8 ?
    Ca2 Ca1 Y2 3 9 180.000(18) ?
    Ca2 Ca1 Y2 9 9 0.00(3) ?
    O1 Ca1 Y2 . 3 140.16(6) ?
    O1 Ca1 Y2 7 3 39.84(6) ?
    O1 Ca1 Y2 9 3 100.61(6) ?
    O1 Ca1 Y2 3 3 79.39(6) ?
    O1 Ca1 Y2 8 3 135.80(6) ?
    O1 Ca1 Y2 2 3 44.20(6) ?
    Ca2 Ca1 Y2 . 3 119.2 ?
    Ca2 Ca1 Y2 3 3 0.00(2) ?
    Ca2 Ca1 Y2 9 3 180.000(14) ?
    Y2 Ca1 Y2 9 3 180.000(14) ?
    O2 Ca2 O3 . . 96.63(11) ?
    O2 Ca2 O2 . 8 161.52(8) ?
    O3 Ca2 O2 . 8 100.46(10) ?
    O2 Ca2 O1 . 8 81.73(8) ?
    O3 Ca2 O1 . 8 132.32(10) ?
    O2 Ca2 O1 8 8 81.59(9) ?
    O2 Ca2 N4 . 7_665 72.63(11) ?
    O3 Ca2 N4 . 7_665 119.23(18) ?
    O2 Ca2 N4 8 7_665 104.53(14) ?
    O1 Ca2 N4 8 7_665 105.78(14) ?
    O2 Ca2 O4 . 7_665 72.63(11) ?
    O3 Ca2 O4 . 7_665 119.23(18) ?
    O2 Ca2 O4 8 7_665 104.53(14) ?
    O1 Ca2 O4 8 7_665 105.78(14) ?
    N4 Ca2 O4 7_665 7_665 0 ?
    O2 Ca2 O1 . 3 106.08(9) ?
    O3 Ca2 O1 . 3 62.93(10) ?
    O2 Ca2 O1 8 3 75.98(8) ?
    O1 Ca2 O1 8 3 71.77(10) ?
    N4 Ca2 O1 7_665 3 177.46(11) ?
    O4 Ca2 O1 7_665 3 177.46(11) ?
    O2 Ca2 O2 . 2_655 112.13(12) ?
    O3 Ca2 O2 . 2_655 62.75(10) ?
    O2 Ca2 O2 8 2_655 82.24(9) ?
    O1 Ca2 O2 8 2_655 159.89(8) ?
    N4 Ca2 O2 7_665 2_655 67.05(10) ?
    O4 Ca2 O2 7_665 2_655 67.05(10) ?
    O1 Ca2 O2 3 2_655 115.49(8) ?
    O2 Ca2 N5 . 8 103.18(11) ?
    O3 Ca2 N5 . 8 157.70(11) ?
    O2 Ca2 N5 8 8 61.59(11) ?
    O1 Ca2 N5 8 8 61.83(10) ?
    N4 Ca2 N5 7_665 8 59.0(2) ?
    O4 Ca2 N5 7_665 8 59.0(2) ?
    O1 Ca2 N5 3 8 119.67(11) ?
    O2 Ca2 N5 2_655 8 99.76(10) ?
    O2 Ca2 Si1 . 3 104.39(7) ?
    O3 Ca2 Si1 . 3 31.79(9) ?
    O2 Ca2 Si1 8 3 86.87(6) ?
    O1 Ca2 Si1 8 3 102.18(6) ?
    N4 Ca2 Si1 7_665 3 151.01(16) ?
    O4 Ca2 Si1 7_665 3 151.01(16) ?
    O1 Ca2 Si1 3 3 31.18(5) ?
    O2 Ca2 Si1 2_655 3 88.78(6) ?
    N5 Ca2 Si1 8 3 145.42(10) ?
    O2 Ca2 Si2 . . 107.34(7) ?
    O3 Ca2 Si2 . . 31.69(8) ?
    O2 Ca2 Si2 8 . 90.97(7) ?
    O1 Ca2 Si2 8 . 160.68(6) ?
    N4 Ca2 Si2 7_665 . 93.31(13) ?
    O4 Ca2 Si2 7_665 . 93.31(13) ?
    O1 Ca2 Si2 3 . 89.16(6) ?
    O2 Ca2 Si2 2_655 . 31.07(6) ?
    N5 Ca2 Si2 8 . 129.41(8) ?
    Si1 Ca2 Si2 3 . 59.41(3) ?
    O2 Ca2 Si1 . 8 86.75(7) ?
    O3 Ca2 Si1 . 8 160.80(9) ?
    O2 Ca2 Si1 8 8 74.80(7) ?
    O1 Ca2 Si1 8 8 29.38(6) ?
    N4 Ca2 Si1 7_665 8 79.85(16) ?
    O4 Ca2 Si1 7_665 8 79.85(16) ?
    O1 Ca2 Si1 3 8 97.94(6) ?
    O2 Ca2 Si1 2_655 8 133.13(6) ?
    N5 Ca2 Si1 8 8 33.39(8) ?
    Si1 Ca2 Si1 3 8 129.12(4) ?
    Si2 Ca2 Si1 . 8 161.90(3) ?
    O1 Si1 O1 10_556 . 117.18(18) ?
    O1 Si1 O3 10_556 2 106.15(11) ?
    O1 Si1 O3 . 2 106.15(11) ?
    O1 Si1 N5 10_556 . 109.23(11) ?
    O1 Si1 N5 . . 109.23(11) ?
    O3 Si1 N5 2 . 108.6(2) ?
    O1 Si1 Ca2 10_556 2 129.30(10) ?
    O1 Si1 Ca2 . 2 57.02(9) ?
    O3 Si1 Ca2 2 2 49.19(6) ?
    N5 Si1 Ca2 . 2 120.21(10) ?
    O1 Si1 Y2 10_556 2 129.30(10) ?
    O1 Si1 Y2 . 2 57.02(9) ?
    O3 Si1 Y2 2 2 49.19(6) ?
    N5 Si1 Y2 . 2 120.21(10) ?
    Ca2 Si1 Y2 2 2 0.00(3) ?
    O1 Si1 Ca2 10_556 11_556 57.02(9) ?
    O1 Si1 Ca2 . 11_556 129.30(10) ?
    O3 Si1 Ca2 2 11_556 49.19(6) ?
    N5 Si1 Ca2 . 11_556 120.21(10) ?
    Ca2 Si1 Ca2 2 11_556 87.25(3) ?
    Y2 Si1 Ca2 2 11_556 87.2 ?
    O1 Si1 Y2 10_556 11_556 57.02(9) ?
    O1 Si1 Y2 . 11_556 129.30(10) ?
    O3 Si1 Y2 2 11_556 49.19(6) ?
    N5 Si1 Y2 . 11_556 120.21(10) ?
    Ca2 Si1 Y2 2 11_556 87.25(3) ?
    Y2 Si1 Y2 2 11_556 87.25(3) ?
    Ca2 Si1 Y2 11_556 11_556 0.00(3) ?
    O1 Si1 Ca2 10_556 6 48.03(9) ?
    O1 Si1 Ca2 . 6 146.28(10) ?
    O3 Si1 Ca2 2 6 107.30(6) ?
    N5 Si1 Ca2 . 6 63.39(3) ?
    Ca2 Si1 Ca2 2 6 156.46(4) ?
    Y2 Si1 Ca2 2 6 156.5 ?
    Ca2 Si1 Ca2 11_556 6 72.773(9) ?
    Y2 Si1 Ca2 11_556 6 72.8 ?
    O1 Si1 Y2 10_556 6 48.03(9) ?
    O1 Si1 Y2 . 6 146.28(10) ?
    O3 Si1 Y2 2 6 107.30(6) ?
    N5 Si1 Y2 . 6 63.39(3) ?
    Ca2 Si1 Y2 2 6 156.46(4) ?
    Y2 Si1 Y2 2 6 156.46(4) ?
    Ca2 Si1 Y2 11_556 6 72.773(9) ?
    Y2 Si1 Y2 11_556 6 72.773(9) ?
    Ca2 Si1 Y2 6 6 0.00(3) ?
    O1 Si1 Y2 10_556 9 146.28(10) ?
    O1 Si1 Y2 . 9 48.03(9) ?
    O3 Si1 Y2 2 9 107.30(6) ?
    N5 Si1 Y2 . 9 63.39(3) ?
    Ca2 Si1 Y2 2 9 72.773(9) ?
    Y2 Si1 Y2 2 9 72.773(9) ?
    Ca2 Si1 Y2 11_556 9 156.46(4) ?
    Y2 Si1 Y2 11_556 9 156.46(4) ?
    Ca2 Si1 Y2 6 9 123.06(4) ?
    Y2 Si1 Y2 6 9 123.06(4) ?
    O1 Si1 Ca2 10_556 9 146.28(10) ?
    O1 Si1 Ca2 . 9 48.03(9) ?
    O3 Si1 Ca2 2 9 107.30(6) ?
    N5 Si1 Ca2 . 9 63.39(3) ?
    Ca2 Si1 Ca2 2 9 72.773(9) ?
    Y2 Si1 Ca2 2 9 72.8 ?
    Ca2 Si1 Ca2 11_556 9 156.46(4) ?
    Y2 Si1 Ca2 11_556 9 156.5 ?
    Ca2 Si1 Ca2 6 9 123.06(4) ?
    Y2 Si1 Ca2 6 9 123.1 ?
    Y2 Si1 Ca2 9 9 0 ?
    O2 Si2 O2 11_656 2_655 120.21(19) ?
    O2 Si2 O3 11_656 . 105.94(12) ?
    O2 Si2 O3 2_655 . 105.94(12) ?
    O2 Si2 N5 11_656 2_655 107.38(12) ?
    O2 Si2 N5 2_655 2_655 107.38(12) ?
    O3 Si2 N5 . 2_655 109.7(2) ?
    O2 Si2 Ca2 11_656 . 130.42(11) ?
    O2 Si2 Ca2 2_655 . 57.07(10) ?
    O3 Si2 Ca2 . . 48.88(6) ?
    N5 Si2 Ca2 2_655 . 120.81(9) ?
    O2 Si2 Ca2 11_656 10_556 57.07(10) ?
    O2 Si2 Ca2 2_655 10_556 130.42(11) ?
    O3 Si2 Ca2 . 10_556 48.88(6) ?
    N5 Si2 Ca2 2_655 10_556 120.81(9) ?
    Ca2 Si2 Ca2 . 10_556 86.86(4) ?
    O2 Si2 Y2 11_656 10_556 57.07(10) ?
    O2 Si2 Y2 2_655 10_556 130.42(11) ?
    O3 Si2 Y2 . 10_556 48.88(6) ?
    N5 Si2 Y2 2_655 10_556 120.81(9) ?
    Ca2 Si2 Y2 . 10_556 86.9 ?
    Ca2 Si2 Y2 10_556 10_556 0.00(2) ?
    O2 Si2 Ca2 11_656 7_655 145.99(11) ?
    O2 Si2 Ca2 2_655 7_655 46.38(9) ?
    O3 Si2 Ca2 . 7_655 107.97(6) ?
    N5 Si2 Ca2 2_655 7_655 63.05(3) ?
    Ca2 Si2 Ca2 . 7_655 73.437(16) ?
    Ca2 Si2 Ca2 10_556 7_655 156.83(4) ?
    Y2 Si2 Ca2 10_556 7_655 156.8 ?
    O2 Si2 Y2 11_656 7_655 145.99(11) ?
    O2 Si2 Y2 2_655 7_655 46.38(9) ?
    O3 Si2 Y2 . 7_655 107.97(6) ?
    N5 Si2 Y2 2_655 7_655 63.05(3) ?
    Ca2 Si2 Y2 . 7_655 73.4 ?
    Ca2 Si2 Y2 10_556 7_655 156.83(4) ?
    Y2 Si2 Y2 10_556 7_655 156.83(4) ?
    Ca2 Si2 Y2 7_655 7_655 0.00(4) ?
    O2 Si2 Y2 11_656 4_655 46.38(9) ?
    O2 Si2 Y2 2_655 4_655 145.99(11) ?
    O3 Si2 Y2 . 4_655 107.97(6) ?
    N5 Si2 Y2 2_655 4_655 63.05(3) ?
    Ca2 Si2 Y2 . 4_655 156.8 ?
    Ca2 Si2 Y2 10_556 4_655 73.437(16) ?
    Y2 Si2 Y2 10_556 4_655 73.437(16) ?
    Ca2 Si2 Y2 7_655 4_655 122.32(4) ?
    Y2 Si2 Y2 7_655 4_655 122.32(4) ?
    O2 Si2 Ca2 11_656 4_655 46.38(9) ?
    O2 Si2 Ca2 2_655 4_655 145.99(11) ?
    O3 Si2 Ca2 . 4_655 107.97(6) ?
    N5 Si2 Ca2 2_655 4_655 63.05(3) ?
    Ca2 Si2 Ca2 . 4_655 156.83(4) ?
    Ca2 Si2 Ca2 10_556 4_655 73.437(16) ?
    Y2 Si2 Ca2 10_556 4_655 73.4 ?
    Ca2 Si2 Ca2 7_655 4_655 122.32(4) ?
    Y2 Si2 Ca2 7_655 4_655 122.3 ?
    Y2 Si2 Ca2 4_655 4_655 0 ?
    Si3 Si3 N5 10_556 3_565 80.57(8) ?
    Si3 Si3 N5 10_556 2_665 80.56(9) ?
    N5 Si3 N5 3_565 2_665 117.37(5) ?
    Si3 Si3 N5 10_556 . 80.56(8) ?
    N5 Si3 N5 3_565 . 117.37(5) ?
    N5 Si3 N5 2_665 . 117.36(5) ?
    Si3 Si3 O4 10_556 . 180 ?
    N5 Si3 O4 3_565 . 99.44(8) ?
    N5 Si3 O4 2_665 . 99.44(8) ?
    N5 Si3 O4 . . 99.44(8) ?
    Si3 Si3 N4 10_556 10_556 0.0040(10) ?
    N5 Si3 N4 3_565 10_556 80.56(8) ?
    N5 Si3 N4 2_665 10_556 80.56(8) ?
    N5 Si3 N4 . 10_556 80.56(8) ?
    O4 Si3 N4 . 10_556 180 ?
    Si3 Si3 Ca2 10_556 8_565 137.55(3) ?
    N5 Si3 Ca2 3_565 8_565 56.98(6) ?
    N5 Si3 Ca2 2_665 8_565 117.04(11) ?
    N5 Si3 Ca2 . 8_565 116.96(11) ?
    O4 Si3 Ca2 . 8_565 42.46(3) ?
    N4 Si3 Ca2 10_556 8_565 137.54(3) ?
    Si3 Si3 Ca2 10_556 9 137.54(3) ?
    N5 Si3 Ca2 3_565 9 117.04(11) ?
    N5 Si3 Ca2 2_665 9 116.96(11) ?
    N5 Si3 Ca2 . 9 56.98(6) ?
    O4 Si3 Ca2 . 9 42.46(3) ?
    N4 Si3 Ca2 10_556 9 137.54(3) ?
    Ca2 Si3 Ca2 8_565 9 71.55(5) ?
    Si3 Si3 Ca2 10_556 7_665 137.54(3) ?
    N5 Si3 Ca2 3_565 7_665 116.96(11) ?
    N5 Si3 Ca2 2_665 7_665 56.98(6) ?
    N5 Si3 Ca2 . 7_665 117.04(11) ?
    O4 Si3 Ca2 . 7_665 42.46(3) ?
    N4 Si3 Ca2 10_556 7_665 137.54(3) ?
    Ca2 Si3 Ca2 8_565 7_665 71.55(5) ?
    Ca2 Si3 Ca2 9 7_665 71.55(5) ?
    Si1 O1 Ca1 . . 150.45(15) ?
    Si1 O1 Y2 . 9 102.59(12) ?
    Ca1 O1 Y2 . 9 103.76(9) ?
    Si1 O1 Ca2 . 9 102.59(12) ?
    Ca1 O1 Ca2 . 9 103.76(9) ?
    Y2 O1 Ca2 9 9 0 ?
    Si1 O1 Ca2 . 2 91.80(10) ?
    Ca1 O1 Ca2 . 2 98.64(9) ?
    Y2 O1 Ca2 9 2 95.7 ?
    Ca2 O1 Ca2 9 2 95.69(8) ?
    Si1 O1 Y2 . 2 91.80(10) ?
    Ca1 O1 Y2 . 2 98.64(9) ?
    Y2 O1 Y2 9 2 95.69(8) ?
    Ca2 O1 Y2 9 2 95.69(8) ?
    Ca2 O1 Y2 2 2 0.00(4) ?
    Si2 O2 Ca2 3_665 . 139.04(15) ?
    Si2 O2 Y2 3_665 9 104.62(12) ?
    Ca2 O2 Y2 . 9 106.1 ?
    Si2 O2 Ca2 3_665 9 104.62(12) ?
    Ca2 O2 Ca2 . 9 106.14(10) ?
    Y2 O2 Ca2 9 9 0 ?
    Si2 O2 Ca2 3_665 3_665 91.86(11) ?
    Ca2 O2 Ca2 . 3_665 109.92(11) ?
    Y2 O2 Ca2 9 3_665 97.8 ?
    Ca2 O2 Ca2 9 3_665 97.76(9) ?
    Si2 O2 Y2 3_665 3_665 91.86(11) ?
    Ca2 O2 Y2 . 3_665 109.9 ?
    Y2 O2 Y2 9 3_665 97.76(9) ?
    Ca2 O2 Y2 9 3_665 97.76(9) ?
    Ca2 O2 Y2 3_665 3_665 0.00(2) ?
    Si1 O3 Si2 3 . 136.8(2) ?
    Si1 O3 Ca2 3 . 99.02(10) ?
    Si2 O3 Ca2 . . 99.42(10) ?
    Si1 O3 Ca2 3 10_556 99.02(10) ?
    Si2 O3 Ca2 . 10_556 99.42(10) ?
    Ca2 O3 Ca2 . 10_556 128.37(16) ?
    Si1 O3 Y2 3 10_556 99.02(10) ?
    Si2 O3 Y2 . 10_556 99.42(10) ?
    Ca2 O3 Y2 . 10_556 128.4 ?
    Ca2 O3 Y2 10_556 10_556 0.00(3) ?
    Si3 O4 Y2 . 8_565 108.54(18) ?
    Si3 O4 Ca2 . 8_565 108.54(18) ?
    Y2 O4 Ca2 8_565 8_565 0 ?
    Si3 O4 Ca2 . 7_665 108.54(18) ?
    Y2 O4 Ca2 8_565 7_665 110.4 ?
    Ca2 O4 Ca2 8_565 7_665 110.39(17) ?
    Si3 O4 Y2 . 7_665 108.54(18) ?
    Y2 O4 Y2 8_565 7_665 110.39(17) ?
    Ca2 O4 Y2 8_565 7_665 110.39(17) ?
    Ca2 O4 Y2 7_665 7_665 0.00(3) ?
    Si3 O4 Y2 . 9 108.54(18) ?
    Y2 O4 Y2 8_565 9 110.39(17) ?
    Ca2 O4 Y2 8_565 9 110.39(17) ?
    Ca2 O4 Y2 7_665 9 110.39(17) ?
    Y2 O4 Y2 7_665 9 110.39(17) ?
    Si3 O4 Ca2 . 9 108.54(18) ?
    Y2 O4 Ca2 8_565 9 110.4 ?
    Ca2 O4 Ca2 8_565 9 110.39(17) ?
    Ca2 O4 Ca2 7_665 9 110.39(17) ?
    Y2 O4 Ca2 7_665 9 110.4 ?
    Y2 O4 Ca2 9 9 0 ?
    Si3 N5 Si3 10_556 . 18.88(17) ?
    Si3 N5 Si1 10_556 . 122.8(2) ?
    Si3 N5 Si1 . . 122.8(2) ?
    Si3 N5 Si2 10_556 3_665 121.1(2) ?
    Si3 N5 Si2 . 3_665 121.1(2) ?
    Si1 N5 Si2 . 3_665 115.1(3) ?
    Si3 N5 Ca2 10_556 9 111.94(15) ?
    Si3 N5 Ca2 . 9 93.06(10) ?
    Si1 N5 Ca2 . 9 83.21(9) ?
    Si2 N5 Ca2 3_665 9 83.45(9) ?
    Si3 N5 Y2 10_556 9 111.94(15) ?
    Si3 N5 Y2 . 9 93.06(10) ?
    Si1 N5 Y2 . 9 83.21(9) ?
    Si2 N5 Y2 3_665 9 83.45(9) ?
    Ca2 N5 Y2 9 9 0.00(4) ?
    Si3 N5 Y2 10_556 6 93.06(10) ?
    Si3 N5 Y2 . 6 111.94(15) ?
    Si1 N5 Y2 . 6 83.21(9) ?
    Si2 N5 Y2 3_665 6 83.45(9) ?
    Ca2 N5 Y2 9 6 155.00(19) ?
    Y2 N5 Y2 9 6 155.00(19) ?
    Si3 N5 Ca2 10_556 6 93.06(10) ?
    Si3 N5 Ca2 . 6 111.94(15) ?
    Si1 N5 Ca2 . 6 83.21(9) ?
    Si2 N5 Ca2 3_665 6 83.45(9) ?
    Ca2 N5 Ca2 9 6 155.00(19) ?
    Y2 N5 Ca2 9 6 155 ?
    Y2 N5 Ca2 6 6 0 ?
_shelx_estimated_absorpt_T_min     0.539
_shelx_estimated_absorpt_T_max     0.872
_iucr_refine_instructions_details
;
    shelx.res created by SHELXL-2014/7
TITL shelxt_a.res in P6(3)/m
CELL  0.71073  10.0792  10.0792   9.9900   90.000   90.000  120.000
ZERR     2.00   0.0005   0.0005   0.0005    0.000    0.000    0.000
LATT   1
SYMM  - Y,   X - Y,   Z
SYMM  - X + Y, - X,   Z
SYMM  - X, - Y, 1/2 + Z
SYMM    Y, - X + Y, 1/2 + Z
SYMM    X - Y,   X, 1/2 + Z
SFAC  CA   Y    SI   O    N
UNIT  9 5 14 31 9
MERG   2
EXYZ CA1 Y1
EADP CA1 Y1
EXYZ CA2 Y2
EADP CA2 Y2
EXYZ O4 N4
EADP O4 N4
SUMP 9 0.000001 2 2 12 3
FMAP   2
PLAN   20
SIZE     0.014   0.055   0.070
ACTA
BOND   $H
LIST   4
L.S.  50
TEMP    23.00
WGHT    0.050800    2.614400
EXTI    0.027882
FVAR       2.50572   0.13383   0.72770
CA1   1    0.000000    0.000000    0.000000    20.16667    0.00950    0.00950 =
         0.01072    0.00000    0.00000    0.00475
Y1    2    0.000000    0.000000    0.000000   -20.16667    0.00950    0.00950 =
         0.01072    0.00000    0.00000    0.00475
CA2   1    0.415166    0.128699    0.033824    31.00000    0.02086    0.01371 =
         0.01173   -0.00032   -0.00027    0.01111
Y2    2    0.415166    0.128699    0.033824   -31.00000    0.02086    0.01371 =
         0.01173   -0.00032   -0.00027    0.01111
SI1   3    0.110571    0.318920    0.250000    10.50000    0.00493    0.00777 =
         0.00446    0.00000    0.00000    0.00243
SI2   3    0.559085    0.011713    0.250000    10.50000    0.00603    0.01014 =
         0.00717    0.00000    0.00000    0.00423
SI3   3    0.333333    0.666667    0.221608    10.16667    0.00147    0.00147 =
         0.00756    0.00000    0.00000    0.00073
O1    4    0.083831    0.224982    0.111486    11.00000    0.01985    0.01739 =
         0.00760   -0.00359    0.00100    0.01078
O2    4    0.444698    0.357039    0.109243    11.00000    0.02945    0.01592 =
         0.01073   -0.00540   -0.00524    0.01197
O3    4    0.395628    0.016678    0.250000    10.50000    0.01688    0.02045 =
         0.01826    0.00000    0.00000    0.00918
O4    4    0.333333    0.666667    0.044544    10.08333    0.03173    0.03173 =
         0.04403    0.00000    0.00000    0.01587
N4    5    0.333333    0.666667    0.044544    10.25000    0.03173    0.03173 =
         0.04403    0.00000    0.00000    0.01587
N5    5    0.298891    0.482819    0.250000    10.50000    0.00812    0.01980 =
         0.04447    0.00000    0.00000    0.00483
HKLF 4
REM  shelxt_a.res in P6(3)/m
REM R1 =  0.0327 for     688 Fo > 4sig(Fo)  and  0.0334 for all     709 data
REM     63 parameters refined using      1 restraints
END
WGHT      0.0508      2.6144
REM Highest difference peak  1.832,  deepest hole -0.636,  1-sigma level  0.207
Q1    1   0.3048  0.4116  0.2500  10.50000  0.05    0.98
Q2    1   0.5990  0.0806  0.2500  10.50000  0.05    0.90
Q3    1   0.0000  0.0000  0.2500  10.16667  0.05    0.75
Q4    1   0.4439  0.2075 -0.0354  11.00000  0.05    0.74
Q5    1   0.5132  0.3604  0.1071  11.00000  0.05    0.68
Q6    1   0.0431  0.2271  0.1437  11.00000  0.05    0.62
Q7    1   0.4781  0.1214 -0.0285  11.00000  0.05    0.60
Q8    1   0.3824 -0.0854  0.2013  11.00000  0.05    0.57
Q9    1   0.2439  0.2020  0.2500  10.50000  0.05    0.54
Q10   1   0.1966  0.2159  0.2500  10.50000  0.05    0.44
Q11   1   0.4343  0.1455 -0.0997  11.00000  0.05    0.44
Q12   1   0.6910  0.0968  0.2500  10.50000  0.05    0.42
Q13   1   0.4310 -0.0309  0.1712  11.00000  0.05    0.37
Q14   1   0.3333  0.6667 -0.1999  10.33333  0.05    0.36
Q15   1   0.4361  0.5953  0.2500  10.50000  0.05    0.35
Q16   1   0.0237  0.0991  0.0485  11.00000  0.05    0.33
Q17   1   0.6270  0.3111  0.2500  10.50000  0.05    0.30
Q18   1   0.3386  0.0583 -0.0084  11.00000  0.05    0.30
Q19   1   0.4263  0.2026  0.0975  11.00000  0.05    0.28
Q20   1   0.4794  0.3753 -0.0138  11.00000  0.05    0.27
;
data_3
_audit_creation_method     'WinGX routine CIF_UPDATE'
_audit_conform_dict_name     cif_core.dic
_audit_conform_dict_version     2.4.3
_chemical_name_systematic
;
Pentacalcium diyttrium heptasilicon oxynitride
;
_chemical_formula_sum     'Ca5 N4 O16 Si7 Y2'
_chemical_formula_iupac     'Ca5 Y2 Si7 O16 N4'
_chemical_formula_weight     886.89
_chemical_compound_source     'synthesis as described'
_symmetry_cell_setting     hexagonal
_symmetry_space_group_name_H-M     'P 63/m'
_symmetry_space_group_name_Hall     '-P 6c'
loop_
    _symmetry_equiv_pos_as_xyz
    'x, y, z'
    '-y, x-y, z'
    '-x+y, -x, z'
    '-x, -y, z+1/2'
    'y, -x+y, z+1/2'
    'x-y, x, z+1/2'
    '-x, -y, -z'
    'y, -x+y, -z'
    'x-y, x, -z'
    'x, y, -z-1/2'
    '-y, x-y, -z-1/2'
    '-x+y, -x, -z-1/2'
_cell_length_a     10.0541(2)
_cell_length_b     10.0541(2)
_cell_length_c     10.0168(2)
_cell_angle_alpha     90
_cell_angle_beta     90
_cell_angle_gamma     120
_cell_volume     876.89(4)
_cell_formula_units_Z     2
_cell_measurement_reflns_used     7553
_cell_measurement_theta_min     3.1
_cell_measurement_theta_max     27.43
_cell_measurement_temperature     293(2)
_exptl_crystal_description     platelet
_exptl_crystal_colour     colorless
_exptl_crystal_size_max     0.054
_exptl_crystal_size_mid     0.029
_exptl_crystal_size_min     0.02
_exptl_crystal_density_diffrn     3.359
_exptl_crystal_density_method     'not measured'
_exptl_crystal_F_000     864
_exptl_absorpt_coefficient_mu     8.626
_exptl_absorpt_correction_type     multi-scan
_exptl_absorpt_process_details
;
(<i>ABSCOR</i>; Higashi, 2001)
;
_exptl_absorpt_correction_T_min     0.819902
_exptl_absorpt_correction_T_max     1.000000
_diffrn_ambient_temperature     293(2)
_diffrn_source     'sealed x-ray tube'
_diffrn_radiation_type     MoK\a
_diffrn_radiation_wavelength     0.71073
_diffrn_radiation_monochromator     graphite
_diffrn_measurement_device_type     'Rigaku R-Axis RAPID II'
_diffrn_measurement_device     'quarter \C-circle diffractometer'
_diffrn_measurement_method     'phi or omega oscillation scans'
_diffrn_detector     'curved image-plate'
_diffrn_detector_area_resol_mean     10
_diffrn_reflns_number     8532
_diffrn_reflns_av_R_equivalents     0.0267
_diffrn_reflns_av_unetI/netI     0.0129
_diffrn_reflns_theta_min     3.1
_diffrn_reflns_theta_max     27.433
_diffrn_reflns_theta_full     25.242
_diffrn_measured_fraction_theta_max     0.999
_diffrn_measured_fraction_theta_full     0.998
_diffrn_reflns_limit_h_min     -13
_diffrn_reflns_limit_h_max     13
_diffrn_reflns_limit_k_min     -13
_diffrn_reflns_limit_k_max     13
_diffrn_reflns_limit_l_min     -12
_diffrn_reflns_limit_l_max     12
_diffrn_standards_number     0
_diffrn_standards_interval_count     .
_diffrn_standards_interval_time     .
_diffrn_standards_decay_%     ?
_diffrn_radiation_probe     x-ray
_reflns_number_total     702
_reflns_number_gt     681
_reflns_threshold_expression     'I > 2\s(I)'
_refine_ls_structure_factor_coef     Fsqd
_refine_ls_matrix_type     full
_refine_ls_R_factor_all     0.0239
_refine_ls_R_factor_gt     0.0235
_refine_ls_wR_factor_gt     0.0618
_refine_ls_wR_factor_ref     0.062
_refine_ls_goodness_of_fit_ref     1.087
_refine_ls_restrained_S_all     1.086
_refine_ls_number_reflns     702
_refine_ls_number_parameters     63
_refine_ls_number_restraints     1
_refine_ls_number_constraints     0
_refine_ls_hydrogen_treatment     undef
_refine_ls_weighting_scheme     calc
_refine_ls_weighting_details
              'w=1/[\s^2^(Fo^2^)+(0.0366P)^2^+1.4061P] where P=(Fo^2^+2Fc^2^)/3'
_atom_sites_solution_primary     direct
_refine_ls_shift/su_max     0
_refine_ls_shift/su_mean     0
_refine_diff_density_max     0.504
_refine_diff_density_min     -0.86
_refine_ls_extinction_method
;
SHELXL-2014/7 (Sheldrick 2015b)
;
_refine_ls_extinction_coef     0.0135(11)
_refine_ls_extinction_expression
                                    Fc^*^=kFc[1+0.001xFc^2^\l^3^/sin(2\q)]^-1/4^
loop_
    _atom_type_symbol
    _atom_type_description
    _atom_type_scat_dispersion_real
    _atom_type_scat_dispersion_imag
    _atom_type_scat_source
    Ca Ca 0.2262 0.3064 'International Tables Vol C Tables 4.2.6.8 and 6.1.1.4'
    Y Y -2.7962 3.5667 'International Tables Vol C Tables 4.2.6.8 and 6.1.1.4'
    Si Si 0.0817 0.0704 'International Tables Vol C Tables 4.2.6.8 and 6.1.1.4'
    O O 0.0106 0.006 'International Tables Vol C Tables 4.2.6.8 and 6.1.1.4'
    N N 0.0061 0.0033 'International Tables Vol C Tables 4.2.6.8 and 6.1.1.4'
_computing_data_collection
;
RAPID-AUTO (Rigaku, 2005)
;
_computing_cell_refinement
;
RAPID-AUTO (Rigaku, 2005)
;
_computing_data_reduction
;
RAPID-AUTO (Rigaku, 2005)
;
_computing_structure_solution
;
SHELXT (Sheldrick, 2015a)
;
_computing_structure_refinement
;
SHELXL2014 (Sheldrick, 2015b)
;
_computing_molecular_graphics
;
<i>VESTA</i> (Momma & Izumi, 2011)
;
_computing_publication_material
;
WinGX (Farrugia, 2012) and
publCIF (Westrip, 2010)
;
loop_
    _atom_site_type_symbol
    _atom_site_label
    _atom_site_fract_x
    _atom_site_fract_y
    _atom_site_fract_z
    _atom_site_U_iso_or_equiv
    _atom_site_adp_type
    _atom_site_calc_flag
    _atom_site_occupancy
    _atom_site_disorder_assembly
    _atom_site_disorder_group
    Ca Ca1 0 0 0 0.00811(18) Uani d 0.2572(14) . .
    Y Y1 0 0 0 0.00811(18) Uani d 0.7428(14) . .
    Ca Ca2 0.41677(5) 0.13055(4) 0.03368(4) 0.01268(17) Uani d 0.7905(2) . .
    Y Y2 0.41677(5) 0.13055(4) 0.03368(4) 0.01268(17) Uani d 0.2095(2) . .
    Si Si1 0.11074(9) 0.31954(9) 0.25 0.0073(2) Uani d 1 . .
    Si Si2 0.55788(9) 0.00978(9) 0.25 0.0087(2) Uani d 1 . .
    Si Si3 0.3333 0.6667 0.21626(19) 0.0077(5) Uani d 0.5 . .
    O O1 0.08563(19) 0.22613(19) 0.11149(17) 0.0150(4) Uani d 1 . .
    O O2 0.4430(2) 0.35772(19) 0.10933(18) 0.0187(4) Uani d 1 . .
    O O3 0.3963(3) 0.0190(3) 0.25 0.0197(5) Uani d 1 . .
    O O4 0.3333 0.6667 0.0400(6) 0.0452(13) Uani d 0.5 . .
    N N4 0.3333 0.6667 0.0400(6) 0.0452(13) Uani d 0.5 . .
    N N5 0.2988(3) 0.4832(3) 0.25 0.0208(7) Uani d 1 . .
loop_
    _atom_site_aniso_label
    _atom_site_aniso_U_11
    _atom_site_aniso_U_22
    _atom_site_aniso_U_33
    _atom_site_aniso_U_12
    _atom_site_aniso_U_13
    _atom_site_aniso_U_23
    Ca1 0.0084(2) 0.0084(2) 0.0076(3) 0.00418(10) 0 0
    Y1 0.0084(2) 0.0084(2) 0.0076(3) 0.00418(10) 0 0
    Ca2 0.0191(2) 0.0123(2) 0.0098(2) 0.01028(16) -0.00029(14) -0.00046(13)
    Y2 0.0191(2) 0.0123(2) 0.0098(2) 0.01028(16) -0.00029(14) -0.00046(13)
    Si1 0.0074(4) 0.0071(4) 0.0064(4) 0.0029(3) 0 0
    Si2 0.0070(4) 0.0089(4) 0.0097(4) 0.0035(3) 0 0
    Si3 0.0054(5) 0.0054(5) 0.0123(14) 0.0027(2) 0 0
    O1 0.0173(8) 0.0165(8) 0.0097(8) 0.0073(7) -0.0001(6) -0.0043(7)
    O2 0.0257(9) 0.0186(8) 0.0143(8) 0.0130(7) -0.0049(7) -0.0055(7)
    O3 0.0185(12) 0.0207(12) 0.0206(13) 0.0103(10) 0 0
    O4 0.0318(14) 0.0318(14) 0.072(4) 0.0159(7) 0 0
    N4 0.0318(14) 0.0318(14) 0.072(4) 0.0159(7) 0 0
    N5 0.0077(12) 0.0102(13) 0.043(2) 0.0033(10) 0 0
_geom_special_details
;
 All esds (except the esd in the dihedral angle between two l.s. planes)
 are estimated using the full covariance matrix.  The cell esds are taken
 into account individually in the estimation of esds in distances, angles
 and torsion angles; correlations between esds in cell parameters are only
 used when they are defined by crystal symmetry.  An approximate (isotropic)
 treatment of cell esds is used for estimating esds involving l.s. planes.
;
loop_
    _geom_bond_atom_site_label_1
    _geom_bond_atom_site_label_2
    _geom_bond_site_symmetry_2
    _geom_bond_distance
    _geom_bond_publ_flag
    Ca1 O1 9 2.2804(16) ?
    Ca1 O1 3 2.2804(16) ?
    Ca1 O1 . 2.2804(16) ?
    Ca1 O1 8 2.2804(16) ?
    Ca1 O1 2 2.2804(16) ?
    Ca1 O1 7 2.2804(16) ?
    Ca1 Ca2 . 3.7276(4) ?
    Ca1 Ca2 3 3.7276(4) ?
    Ca1 Ca2 9 3.7276(4) ?
    Ca1 Y2 9 3.7276(4) ?
    Ca1 Y2 3 3.7276(4) ?
    Ca2 O2 . 2.2930(17) ?
    Ca2 O3 . 2.4010(12) ?
    Ca2 O2 8 2.4136(18) ?
    Ca2 N4 7_665 2.4274(19) ?
    Ca2 O4 7_665 2.4274(19) ?
    Ca2 O1 8 2.4475(17) ?
    Ca2 O2 2_655 2.6369(18) ?
    Ca2 O1 3 2.6475(17) ?
    Ca2 N5 8 2.9071(7) ?
    Ca2 Si1 3 3.1432(7) ?
    Ca2 Si2 . 3.1472(7) ?
    Ca2 Si1 8 3.2277(5) ?
    Si1 O1 10_556 1.6227(17) ?
    Si1 O1 . 1.6228(17) ?
    Si1 O3 2 1.673(3) ?
    Si1 N5 . 1.781(3) ?
    Si1 Ca2 2 3.1433(7) ?
    Si1 Y2 2 3.1433(7) ?
    Si1 Ca2 11_556 3.1433(7) ?
    Si1 Y2 11_556 3.1433(7) ?
    Si1 Ca2 6 3.2277(5) ?
    Si1 Y2 6 3.2277(5) ?
    Si1 Y2 9 3.2277(5) ?
    Si1 Ca2 9 3.2277(5) ?
    Si2 O2 11_656 1.6241(18) ?
    Si2 O2 2_655 1.6241(18) ?
    Si2 O3 . 1.672(3) ?
    Si2 N5 2_655 1.782(3) ?
    Si2 Y2 10_556 3.1472(7) ?
    Si2 Ca2 10_556 3.1472(7) ?
    Si2 Ca2 7_655 3.2387(5) ?
    Si2 Y2 7_655 3.2387(5) ?
    Si2 Ca2 4_655 3.2387(5) ?
    Si2 Y2 4_655 3.2387(5) ?
    Si3 Si3 10_556 0.676(4) ?
    Si3 N5 3_565 1.732(3) ?
    Si3 N5 2_665 1.732(3) ?
    Si3 N5 . 1.732(3) ?
    Si3 O4 . 1.765(7) ?
    Si3 Ca2 8_565 3.4080(15) ?
    Si3 Y2 8_565 3.4080(15) ?
    Si3 Ca2 9 3.4080(15) ?
    Si3 Y2 9 3.4080(15) ?
    Si3 Y2 7_665 3.4080(15) ?
    Si3 Ca2 7_665 3.4080(15) ?
    O1 Y2 9 2.4475(17) ?
    O1 Ca2 9 2.4475(17) ?
    O1 Ca2 2 2.6475(17) ?
    O1 Y2 2 2.6475(17) ?
    O2 Si2 3_665 1.6241(18) ?
    O2 Y2 9 2.4136(18) ?
    O2 Ca2 9 2.4136(18) ?
    O2 Ca2 3_665 2.6370(18) ?
    O2 Y2 3_665 2.6370(18) ?
    O3 Si1 3 1.673(3) ?
    O3 Ca2 10_556 2.4011(12) ?
    O3 Y2 10_556 2.4011(12) ?
    O4 Y2 8_565 2.4273(19) ?
    O4 Ca2 8_565 2.4273(19) ?
    O4 Ca2 7_665 2.4273(19) ?
    O4 Y2 7_665 2.4273(19) ?
    O4 Y2 9 2.4273(19) ?
    O4 Ca2 9 2.4273(19) ?
    N5 Si3 10_556 1.732(3) ?
    N5 Si2 3_665 1.782(3) ?
    N5 Ca2 9 2.9071(7) ?
    N5 Y2 9 2.9071(7) ?
    N5 Y2 6 2.9071(7) ?
    N5 Ca2 6 2.9071(7) ?
loop_
    _geom_angle_atom_site_label_1
    _geom_angle_atom_site_label_2
    _geom_angle_atom_site_label_3
    _geom_angle_site_symmetry_1
    _geom_angle_site_symmetry_3
    _geom_angle
    _geom_angle_publ_flag
    O1 Ca1 O1 9 3 180.00(9) ?
    O1 Ca1 O1 9 . 81.94(6) ?
    O1 Ca1 O1 3 . 98.06(6) ?
    O1 Ca1 O1 9 8 98.06(6) ?
    O1 Ca1 O1 3 8 81.94(6) ?
    O1 Ca1 O1 . 8 81.94(6) ?
    O1 Ca1 O1 9 2 81.94(6) ?
    O1 Ca1 O1 3 2 98.06(6) ?
    O1 Ca1 O1 . 2 98.06(6) ?
    O1 Ca1 O1 8 2 180.00(12) ?
    O1 Ca1 O1 9 7 98.06(6) ?
    O1 Ca1 O1 3 7 81.94(6) ?
    O1 Ca1 O1 . 7 180 ?
    O1 Ca1 O1 8 7 98.06(6) ?
    O1 Ca1 O1 2 7 81.94(6) ?
    O1 Ca1 Ca2 9 . 135.31(4) ?
    O1 Ca1 Ca2 3 . 44.69(4) ?
    O1 Ca1 Ca2 . . 78.88(4) ?
    O1 Ca1 Ca2 8 . 39.57(4) ?
    O1 Ca1 Ca2 2 . 140.43(4) ?
    O1 Ca1 Ca2 7 . 101.12(4) ?
    O1 Ca1 Ca2 9 3 101.12(4) ?
    O1 Ca1 Ca2 3 3 78.88(4) ?
    O1 Ca1 Ca2 . 3 140.43(4) ?
    O1 Ca1 Ca2 8 3 135.31(4) ?
    O1 Ca1 Ca2 2 3 44.69(4) ?
    O1 Ca1 Ca2 7 3 39.57(4) ?
    Ca2 Ca1 Ca2 . 3 119.190(2) ?
    O1 Ca1 Ca2 9 9 78.88(4) ?
    O1 Ca1 Ca2 3 9 101.12(4) ?
    O1 Ca1 Ca2 . 9 39.57(4) ?
    O1 Ca1 Ca2 8 9 44.69(4) ?
    O1 Ca1 Ca2 2 9 135.31(4) ?
    O1 Ca1 Ca2 7 9 140.43(4) ?
    Ca2 Ca1 Ca2 . 9 60.810(2) ?
    Ca2 Ca1 Ca2 3 9 180.000(12) ?
    O1 Ca1 Y2 9 9 78.88(4) ?
    O1 Ca1 Y2 3 9 101.12(4) ?
    O1 Ca1 Y2 . 9 39.57(4) ?
    O1 Ca1 Y2 8 9 44.69(4) ?
    O1 Ca1 Y2 2 9 135.31(4) ?
    O1 Ca1 Y2 7 9 140.43(4) ?
    Ca2 Ca1 Y2 . 9 60.8 ?
    Ca2 Ca1 Y2 3 9 180.000(12) ?
    Ca2 Ca1 Y2 9 9 0.000(12) ?
    O1 Ca1 Y2 9 3 101.12(4) ?
    O1 Ca1 Y2 3 3 78.88(4) ?
    O1 Ca1 Y2 . 3 140.43(4) ?
    O1 Ca1 Y2 8 3 135.31(4) ?
    O1 Ca1 Y2 2 3 44.69(4) ?
    O1 Ca1 Y2 7 3 39.57(4) ?
    Ca2 Ca1 Y2 . 3 119.2 ?
    Ca2 Ca1 Y2 3 3 0.000(16) ?
    Ca2 Ca1 Y2 9 3 180 ?
    Y2 Ca1 Y2 9 3 180 ?
    O2 Ca2 O3 . . 96.16(7) ?
    O2 Ca2 O2 . 8 161.05(5) ?
    O3 Ca2 O2 . 8 100.98(7) ?
    O2 Ca2 N4 . 7_665 73.06(8) ?
    O3 Ca2 N4 . 7_665 118.54(14) ?
    O2 Ca2 N4 8 7_665 105.11(11) ?
    O2 Ca2 O4 . 7_665 73.06(8) ?
    O3 Ca2 O4 . 7_665 118.54(14) ?
    O2 Ca2 O4 8 7_665 105.11(11) ?
    N4 Ca2 O4 7_665 7_665 0 ?
    O2 Ca2 O1 . 8 81.84(6) ?
    O3 Ca2 O1 . 8 132.03(7) ?
    O2 Ca2 O1 8 8 80.71(6) ?
    N4 Ca2 O1 7_665 8 106.72(11) ?
    O4 Ca2 O1 7_665 8 106.72(11) ?
    O2 Ca2 O2 . 2_655 113.34(8) ?
    O3 Ca2 O2 . 2_655 62.62(7) ?
    O2 Ca2 O2 8 2_655 82.05(6) ?
    N4 Ca2 O2 7_665 2_655 67.30(8) ?
    O4 Ca2 O2 7_665 2_655 67.30(8) ?
    O1 Ca2 O2 8 2_655 159.44(6) ?
    O2 Ca2 O1 . 3 105.75(6) ?
    O3 Ca2 O1 . 3 62.69(7) ?
    O2 Ca2 O1 8 3 75.59(5) ?
    N4 Ca2 O1 7_665 3 178.26(6) ?
    O4 Ca2 O1 7_665 3 178.26(6) ?
    O1 Ca2 O1 8 3 71.75(7) ?
    O2 Ca2 O1 2_655 3 114.42(5) ?
    O2 Ca2 N5 . 8 103.67(7) ?
    O3 Ca2 N5 . 8 157.98(8) ?
    O2 Ca2 N5 8 8 61.16(7) ?
    N4 Ca2 N5 7_665 8 60.10(15) ?
    O4 Ca2 N5 7_665 8 60.10(15) ?
    O1 Ca2 N5 8 8 61.53(7) ?
    O2 Ca2 N5 2_655 8 100.12(7) ?
    O1 Ca2 N5 3 8 119.31(7) ?
    O2 Ca2 Si1 . 3 103.99(5) ?
    O3 Ca2 Si1 . 3 31.66(6) ?
    O2 Ca2 Si1 8 3 86.88(4) ?
    N4 Ca2 Si1 7_665 3 150.19(13) ?
    O4 Ca2 Si1 7_665 3 150.19(13) ?
    O1 Ca2 Si1 8 3 102.05(4) ?
    O2 Ca2 Si1 2_655 3 88.07(4) ?
    O1 Ca2 Si1 3 3 31.07(4) ?
    N5 Ca2 Si1 8 3 145.05(6) ?
    O2 Ca2 Si2 . . 107.89(5) ?
    O3 Ca2 Si2 . . 31.59(6) ?
    O2 Ca2 Si2 8 . 91.00(5) ?
    N4 Ca2 Si2 7_665 . 93.24(10) ?
    O4 Ca2 Si2 7_665 . 93.24(10) ?
    O1 Ca2 Si2 8 . 159.75(4) ?
    O2 Ca2 Si2 2_655 . 31.04(4) ?
    O1 Ca2 Si2 3 . 88.33(4) ?
    N5 Ca2 Si2 8 . 129.71(5) ?
    Si1 Ca2 Si2 3 . 58.79(2) ?
    O2 Ca2 Si1 . 8 86.92(5) ?
    O3 Ca2 Si1 . 8 160.52(6) ?
    O2 Ca2 Si1 8 8 74.24(5) ?
    N4 Ca2 Si1 7_665 8 80.79(13) ?
    O4 Ca2 Si1 7_665 8 80.79(13) ?
    O1 Ca2 Si1 8 8 29.32(4) ?
    O2 Ca2 Si1 2_655 8 133.34(4) ?
    O1 Ca2 Si1 3 8 97.93(4) ?
    N5 Ca2 Si1 8 8 33.23(5) ?
    Si1 Ca2 Si1 3 8 129.00(3) ?
    Si2 Ca2 Si1 . 8 161.82(2) ?
    O1 Si1 O1 10_556 . 117.51(13) ?
    O1 Si1 O3 10_556 2 106.16(8) ?
    O1 Si1 O3 . 2 106.16(8) ?
    O1 Si1 N5 10_556 . 108.71(8) ?
    O1 Si1 N5 . . 108.71(8) ?
    O3 Si1 N5 2 . 109.35(13) ?
    O1 Si1 Ca2 10_556 2 129.73(7) ?
    O1 Si1 Ca2 . 2 57.35(6) ?
    O3 Si1 Ca2 2 2 48.90(4) ?
    N5 Si1 Ca2 . 2 120.32(6) ?
    O1 Si1 Y2 10_556 2 129.73(7) ?
    O1 Si1 Y2 . 2 57.35(6) ?
    O3 Si1 Y2 2 2 48.90(4) ?
    N5 Si1 Y2 . 2 120.32(6) ?
    Ca2 Si1 Y2 2 2 0.00(2) ?
    O1 Si1 Ca2 10_556 11_556 57.35(6) ?
    O1 Si1 Ca2 . 11_556 129.73(7) ?
    O3 Si1 Ca2 2 11_556 48.90(4) ?
    N5 Si1 Ca2 . 11_556 120.32(6) ?
    Ca2 Si1 Ca2 2 11_556 87.16(2) ?
    Y2 Si1 Ca2 2 11_556 87.2 ?
    O1 Si1 Y2 10_556 11_556 57.35(6) ?
    O1 Si1 Y2 . 11_556 129.73(7) ?
    O3 Si1 Y2 2 11_556 48.90(4) ?
    N5 Si1 Y2 . 11_556 120.32(6) ?
    Ca2 Si1 Y2 2 11_556 87.16(2) ?
    Y2 Si1 Y2 2 11_556 87.16(2) ?
    Ca2 Si1 Y2 11_556 11_556 0.00(2) ?
    O1 Si1 Ca2 10_556 6 47.62(6) ?
    O1 Si1 Ca2 . 6 146.23(7) ?
    O3 Si1 Ca2 2 6 107.33(4) ?
    N5 Si1 Ca2 . 6 63.45(2) ?
    Ca2 Si1 Ca2 2 6 156.21(3) ?
    Y2 Si1 Ca2 2 6 156.2 ?
    Ca2 Si1 Ca2 11_556 6 72.618(6) ?
    Y2 Si1 Ca2 11_556 6 72.6 ?
    O1 Si1 Y2 10_556 6 47.62(6) ?
    O1 Si1 Y2 . 6 146.23(7) ?
    O3 Si1 Y2 2 6 107.33(4) ?
    N5 Si1 Y2 . 6 63.45(2) ?
    Ca2 Si1 Y2 2 6 156.21(3) ?
    Y2 Si1 Y2 2 6 156.21(3) ?
    Ca2 Si1 Y2 11_556 6 72.618(6) ?
    Y2 Si1 Y2 11_556 6 72.618(6) ?
    Ca2 Si1 Y2 6 6 0.00(3) ?
    O1 Si1 Y2 10_556 9 146.23(7) ?
    O1 Si1 Y2 . 9 47.62(6) ?
    O3 Si1 Y2 2 9 107.33(4) ?
    N5 Si1 Y2 . 9 63.45(2) ?
    Ca2 Si1 Y2 2 9 72.618(6) ?
    Y2 Si1 Y2 2 9 72.618(6) ?
    Ca2 Si1 Y2 11_556 9 156.21(3) ?
    Y2 Si1 Y2 11_556 9 156.21(3) ?
    Ca2 Si1 Y2 6 9 123.37(3) ?
    Y2 Si1 Y2 6 9 123.37(3) ?
    O1 Si1 Ca2 10_556 9 146.23(7) ?
    O1 Si1 Ca2 . 9 47.62(6) ?
    O3 Si1 Ca2 2 9 107.33(4) ?
    N5 Si1 Ca2 . 9 63.45(2) ?
    Ca2 Si1 Ca2 2 9 72.618(6) ?
    Y2 Si1 Ca2 2 9 72.6 ?
    Ca2 Si1 Ca2 11_556 9 156.21(3) ?
    Y2 Si1 Ca2 11_556 9 156.2 ?
    Ca2 Si1 Ca2 6 9 123.37(3) ?
    Y2 Si1 Ca2 6 9 123.4 ?
    Y2 Si1 Ca2 9 9 0 ?
    O2 Si2 O2 11_656 2_655 120.36(13) ?
    O2 Si2 O3 11_656 . 105.60(8) ?
    O2 Si2 O3 2_655 . 105.60(8) ?
    O2 Si2 N5 11_656 2_655 107.03(8) ?
    O2 Si2 N5 2_655 2_655 107.03(8) ?
    O3 Si2 N5 . 2_655 111.18(13) ?
    O2 Si2 Y2 11_656 10_556 56.86(7) ?
    O2 Si2 Y2 2_655 10_556 130.39(7) ?
    O3 Si2 Y2 . 10_556 48.78(4) ?
    N5 Si2 Y2 2_655 10_556 121.36(6) ?
    O2 Si2 Ca2 11_656 10_556 56.86(7) ?
    O2 Si2 Ca2 2_655 10_556 130.39(7) ?
    O3 Si2 Ca2 . 10_556 48.78(4) ?
    N5 Si2 Ca2 2_655 10_556 121.36(6) ?
    Y2 Si2 Ca2 10_556 10_556 0 ?
    O2 Si2 Ca2 11_656 . 130.39(7) ?
    O2 Si2 Ca2 2_655 . 56.86(7) ?
    O3 Si2 Ca2 . . 48.78(4) ?
    N5 Si2 Ca2 2_655 . 121.36(6) ?
    Y2 Si2 Ca2 10_556 . 87 ?
    Ca2 Si2 Ca2 10_556 . 87.02(2) ?
    O2 Si2 Ca2 11_656 7_655 145.93(8) ?
    O2 Si2 Ca2 2_655 7_655 46.05(6) ?
    O3 Si2 Ca2 . 7_655 108.32(4) ?
    N5 Si2 Ca2 2_655 7_655 63.15(2) ?
    Y2 Si2 Ca2 10_556 7_655 157.1 ?
    Ca2 Si2 Ca2 10_556 7_655 157.07(3) ?
    Ca2 Si2 Ca2 . 7_655 73.312(11) ?
    O2 Si2 Y2 11_656 7_655 145.93(8) ?
    O2 Si2 Y2 2_655 7_655 46.05(6) ?
    O3 Si2 Y2 . 7_655 108.32(4) ?
    N5 Si2 Y2 2_655 7_655 63.15(2) ?
    Y2 Si2 Y2 10_556 7_655 157.07(3) ?
    Ca2 Si2 Y2 10_556 7_655 157.07(3) ?
    Ca2 Si2 Y2 . 7_655 73.3 ?
    Ca2 Si2 Y2 7_655 7_655 0.000(15) ?
    O2 Si2 Ca2 11_656 4_655 46.05(6) ?
    O2 Si2 Ca2 2_655 4_655 145.93(8) ?
    O3 Si2 Ca2 . 4_655 108.32(4) ?
    N5 Si2 Ca2 2_655 4_655 63.15(2) ?
    Y2 Si2 Ca2 10_556 4_655 73.3 ?
    Ca2 Si2 Ca2 10_556 4_655 73.312(11) ?
    Ca2 Si2 Ca2 . 4_655 157.07(3) ?
    Ca2 Si2 Ca2 7_655 4_655 122.65(3) ?
    Y2 Si2 Ca2 7_655 4_655 122.7 ?
    O2 Si2 Y2 11_656 4_655 46.05(6) ?
    O2 Si2 Y2 2_655 4_655 145.93(8) ?
    O3 Si2 Y2 . 4_655 108.32(4) ?
    N5 Si2 Y2 2_655 4_655 63.15(2) ?
    Y2 Si2 Y2 10_556 4_655 73.312(11) ?
    Ca2 Si2 Y2 10_556 4_655 73.312(11) ?
    Ca2 Si2 Y2 . 4_655 157.1 ?
    Ca2 Si2 Y2 7_655 4_655 122.65(3) ?
    Y2 Si2 Y2 7_655 4_655 122.65(3) ?
    Ca2 Si2 Y2 4_655 4_655 0.000(16) ?
    Si3 Si3 N5 10_556 3_565 78.75(7) ?
    Si3 Si3 N5 10_556 2_665 78.74(7) ?
    N5 Si3 N5 3_565 2_665 116.29(4) ?
    Si3 Si3 N5 10_556 . 78.74(6) ?
    N5 Si3 N5 3_565 . 116.29(4) ?
    N5 Si3 N5 2_665 . 116.29(4) ?
    Si3 Si3 O4 10_556 . 180 ?
    N5 Si3 O4 3_565 . 101.25(6) ?
    N5 Si3 O4 2_665 . 101.25(6) ?
    N5 Si3 O4 . . 101.25(6) ?
    Si3 Si3 Ca2 10_556 8_565 137.28(2) ?
    N5 Si3 Ca2 3_565 8_565 58.53(4) ?
    N5 Si3 Ca2 2_665 8_565 118.42(8) ?
    N5 Si3 Ca2 . 8_565 118.45(8) ?
    O4 Si3 Ca2 . 8_565 42.73(2) ?
    Si3 Si3 Y2 10_556 8_565 137.28(2) ?
    N5 Si3 Y2 3_565 8_565 58.53(4) ?
    N5 Si3 Y2 2_665 8_565 118.42(8) ?
    N5 Si3 Y2 . 8_565 118.45(8) ?
    O4 Si3 Y2 . 8_565 42.73(2) ?
    Ca2 Si3 Y2 8_565 8_565 0.00(2) ?
    Si3 Si3 Ca2 10_556 9 137.27(2) ?
    N5 Si3 Ca2 3_565 9 118.42(8) ?
    N5 Si3 Ca2 2_665 9 118.45(8) ?
    N5 Si3 Ca2 . 9 58.53(4) ?
    O4 Si3 Ca2 . 9 42.73(2) ?
    Ca2 Si3 Ca2 8_565 9 71.97(4) ?
    Y2 Si3 Ca2 8_565 9 72 ?
    Si3 Si3 Y2 10_556 9 137.27(2) ?
    N5 Si3 Y2 3_565 9 118.42(8) ?
    N5 Si3 Y2 2_665 9 118.45(8) ?
    N5 Si3 Y2 . 9 58.53(4) ?
    O4 Si3 Y2 . 9 42.73(2) ?
    Ca2 Si3 Y2 8_565 9 71.97(4) ?
    Y2 Si3 Y2 8_565 9 71.97(4) ?
    Ca2 Si3 Y2 9 9 0.00(2) ?
    Si3 Si3 Y2 10_556 7_665 137.27(2) ?
    N5 Si3 Y2 3_565 7_665 118.45(8) ?
    N5 Si3 Y2 2_665 7_665 58.53(4) ?
    N5 Si3 Y2 . 7_665 118.42(8) ?
    O4 Si3 Y2 . 7_665 42.73(2) ?
    Ca2 Si3 Y2 8_565 7_665 71.97(4) ?
    Y2 Si3 Y2 8_565 7_665 71.97(4) ?
    Ca2 Si3 Y2 9 7_665 71.97(4) ?
    Y2 Si3 Y2 9 7_665 71.97(4) ?
    Si3 Si3 Ca2 10_556 7_665 137.27(2) ?
    N5 Si3 Ca2 3_565 7_665 118.45(8) ?
    N5 Si3 Ca2 2_665 7_665 58.53(4) ?
    N5 Si3 Ca2 . 7_665 118.42(8) ?
    O4 Si3 Ca2 . 7_665 42.73(2) ?
    Ca2 Si3 Ca2 8_565 7_665 71.97(4) ?
    Y2 Si3 Ca2 8_565 7_665 72 ?
    Ca2 Si3 Ca2 9 7_665 71.97(4) ?
    Y2 Si3 Ca2 9 7_665 72 ?
    Y2 Si3 Ca2 7_665 7_665 0 ?
    Si1 O1 Ca1 . . 150.18(10) ?
    Si1 O1 Y2 . 9 103.06(8) ?
    Ca1 O1 Y2 . 9 104.02(6) ?
    Si1 O1 Ca2 . 9 103.06(8) ?
    Ca1 O1 Ca2 . 9 104.02(6) ?
    Y2 O1 Ca2 9 9 0 ?
    Si1 O1 Ca2 . 2 91.58(7) ?
    Ca1 O1 Ca2 . 2 98.02(6) ?
    Y2 O1 Ca2 9 2 95.5 ?
    Ca2 O1 Ca2 9 2 95.48(6) ?
    Si1 O1 Y2 . 2 91.58(7) ?
    Ca1 O1 Y2 . 2 98.02(6) ?
    Y2 O1 Y2 9 2 95.48(6) ?
    Ca2 O1 Y2 9 2 95.48(6) ?
    Ca2 O1 Y2 2 2 0.000(18) ?
    Si2 O2 Ca2 3_665 . 139.12(11) ?
    Si2 O2 Y2 3_665 9 104.98(8) ?
    Ca2 O2 Y2 . 9 106.5 ?
    Si2 O2 Ca2 3_665 9 104.98(8) ?
    Ca2 O2 Ca2 . 9 106.55(7) ?
    Y2 O2 Ca2 9 9 0 ?
    Si2 O2 Ca2 3_665 3_665 92.10(8) ?
    Ca2 O2 Ca2 . 3_665 108.46(7) ?
    Y2 O2 Ca2 9 3_665 98 ?
    Ca2 O2 Ca2 9 3_665 97.95(6) ?
    Si2 O2 Y2 3_665 3_665 92.10(8) ?
    Ca2 O2 Y2 . 3_665 108.5 ?
    Y2 O2 Y2 9 3_665 97.95(6) ?
    Ca2 O2 Y2 9 3_665 97.95(6) ?
    Ca2 O2 Y2 3_665 3_665 0.00(2) ?
    Si2 O3 Si1 . 3 134.77(16) ?
    Si2 O3 Ca2 . . 99.63(7) ?
    Si1 O3 Ca2 3 . 99.44(7) ?
    Si2 O3 Ca2 . 10_556 99.63(7) ?
    Si1 O3 Ca2 3 10_556 99.44(7) ?
    Ca2 O3 Ca2 . 10_556 128.97(11) ?
    Si2 O3 Y2 . 10_556 99.63(7) ?
    Si1 O3 Y2 3 10_556 99.44(7) ?
    Ca2 O3 Y2 . 10_556 129 ?
    Ca2 O3 Y2 10_556 10_556 0.00(4) ?
    Si3 O4 Y2 . 8_565 107.71(14) ?
    Si3 O4 Ca2 . 8_565 107.71(14) ?
    Y2 O4 Ca2 8_565 8_565 0 ?
    Si3 O4 Ca2 . 7_665 107.71(14) ?
    Y2 O4 Ca2 8_565 7_665 111.2 ?
    Ca2 O4 Ca2 8_565 7_665 111.18(13) ?
    Si3 O4 Y2 . 7_665 107.71(14) ?
    Y2 O4 Y2 8_565 7_665 111.18(13) ?
    Ca2 O4 Y2 8_565 7_665 111.18(13) ?
    Ca2 O4 Y2 7_665 7_665 0.00(3) ?
    Si3 O4 Y2 . 9 107.71(14) ?
    Y2 O4 Y2 8_565 9 111.18(13) ?
    Ca2 O4 Y2 8_565 9 111.18(13) ?
    Ca2 O4 Y2 7_665 9 111.18(13) ?
    Y2 O4 Y2 7_665 9 111.18(13) ?
    Si3 O4 Ca2 . 9 107.71(14) ?
    Y2 O4 Ca2 8_565 9 111.2 ?
    Ca2 O4 Ca2 8_565 9 111.18(13) ?
    Ca2 O4 Ca2 7_665 9 111.18(13) ?
    Y2 O4 Ca2 7_665 9 111.2 ?
    Y2 O4 Ca2 9 9 0 ?
    Si3 N5 Si3 10_556 . 22.51(13) ?
    Si3 N5 Si1 10_556 . 122.61(15) ?
    Si3 N5 Si1 . . 122.61(15) ?
    Si3 N5 Si2 10_556 3_665 120.70(15) ?
    Si3 N5 Si2 . 3_665 120.70(15) ?
    Si1 N5 Si2 . 3_665 115.29(16) ?
    Si3 N5 Ca2 10_556 9 113.45(10) ?
    Si3 N5 Ca2 . 9 90.94(7) ?
    Si1 N5 Ca2 . 9 83.32(6) ?
    Si2 N5 Ca2 3_665 9 83.70(6) ?
    Si3 N5 Y2 10_556 9 113.45(10) ?
    Si3 N5 Y2 . 9 90.94(7) ?
    Si1 N5 Y2 . 9 83.32(6) ?
    Si2 N5 Y2 3_665 9 83.70(6) ?
    Ca2 N5 Y2 9 9 0.00(3) ?
    Si3 N5 Y2 10_556 6 90.94(7) ?
    Si3 N5 Y2 . 6 113.45(10) ?
    Si1 N5 Y2 . 6 83.32(6) ?
    Si2 N5 Y2 3_665 6 83.70(6) ?
    Ca2 N5 Y2 9 6 155.61(11) ?
    Y2 N5 Y2 9 6 155.61(11) ?
    Si3 N5 Ca2 10_556 6 90.94(7) ?
    Si3 N5 Ca2 . 6 113.45(10) ?
    Si1 N5 Ca2 . 6 83.32(6) ?
    Si2 N5 Ca2 3_665 6 83.70(6) ?
    Ca2 N5 Ca2 9 6 155.61(11) ?
    Y2 N5 Ca2 9 6 155.6 ?
    Y2 N5 Ca2 6 6 0 ?
_shelx_estimated_absorpt_T_min     0.653
_shelx_estimated_absorpt_T_max     0.846
_iucr_refine_instructions_details
;
    shelx.res created by SHELXL-2014/7
TITL shelxt_a.res in P6(3)/m
CELL  0.71073  10.0541  10.0541  10.0168   90.000   90.000  120.000
ZERR     2.00   0.0002   0.0002   0.0002    0.000    0.000    0.000
LATT   1
SYMM  - Y,   X - Y,   Z
SYMM  - X + Y, - X,   Z
SYMM  - X, - Y, 1/2 + Z
SYMM    Y, - X + Y, 1/2 + Z
SYMM    X - Y,   X, 1/2 + Z
SFAC  CA   Y    SI   O    N
UNIT  10 4 14 32 8
MERG   2
EXYZ  CA1 Y1
EADP  CA1 Y1
EXYZ  CA2 Y2
EADP  CA2 Y2
EXYZ  N4 O4
EADP  N4 O4
SUMP 10 0.00001 2 2 12 3
FMAP   2
PLAN   20
SIZE     0.020   0.029   0.054
ACTA
BOND   $H
LIST   4
L.S.  50
TEMP    20.00
WGHT    0.036600    1.406100
EXTI    0.013525
FVAR       1.78098   0.25718   0.79047
CA1   1    0.000000    0.000000    0.000000    20.16666    0.00836    0.00836 =
         0.00761    0.00000    0.00000    0.00418
Y1    2    0.000000    0.000000    0.000000   -20.16666    0.00836    0.00836 =
         0.00761    0.00000    0.00000    0.00418
CA2   1    0.416768    0.130545    0.033677    31.00000    0.01912    0.01232 =
         0.00982   -0.00046   -0.00029    0.01028
Y2    2    0.416768    0.130545    0.033677   -31.00000    0.01912    0.01232 =
         0.00982   -0.00046   -0.00029    0.01028
SI1   3    0.110744    0.319535    0.250000    10.50000    0.00738    0.00709 =
         0.00642    0.00000    0.00000    0.00294
SI2   3    0.557880    0.009779    0.250000    10.50000    0.00704    0.00887 =
         0.00969    0.00000    0.00000    0.00355
SI3   3    0.333333    0.666667    0.216261    10.16667    0.00538    0.00538 =
         0.01225    0.00000    0.00000    0.00269
O1    4    0.085627    0.226132    0.111493    11.00000    0.01729    0.01655 =
         0.00972   -0.00434   -0.00009    0.00734
O2    4    0.443015    0.357716    0.109332    11.00000    0.02573    0.01865 =
         0.01435   -0.00548   -0.00491    0.01299
O3    4    0.396341    0.018992    0.250000    10.50000    0.01850    0.02068 =
         0.02057    0.00000    0.00000    0.01026
O4    4    0.333333    0.666667    0.040028    10.16667    0.03181    0.03181 =
         0.07194    0.00000    0.00000    0.01591
N4    5    0.333333    0.666667    0.040028    10.16667    0.03181    0.03181 =
         0.07194    0.00000    0.00000    0.01591
N5    5    0.298810    0.483160    0.250000    10.50000    0.00765    0.01021 =
         0.04294    0.00000    0.00000    0.00326
HKLF 4
REM  shelxt_a.res in P6(3)/m
REM R1 =  0.0235 for     681 Fo > 4sig(Fo)  and  0.0239 for all     702 data
REM     63 parameters refined using      1 restraints
END
WGHT      0.0366      1.4061
REM Highest difference peak  0.504,  deepest hole -0.860,  1-sigma level  0.127
Q1    1   0.3333  0.6667 -0.0431  10.33333  0.05    0.50
Q2    1   0.4079 -0.0775  0.2500  10.50000  0.05    0.47
Q3    1   0.3044  0.4122  0.2500  10.50000  0.05    0.44
Q4    1   0.7983  0.0568  0.2500  10.50000  0.05    0.44
Q5    1   0.6188  0.3231  0.2500  10.50000  0.05    0.37
Q6    1   0.5975  0.0627  0.1840  11.00000  0.05    0.29
Q7    1   0.3333  0.6667 -0.1371  10.33333  0.05    0.29
Q8    1   0.4300  0.1098  0.1803  11.00000  0.05    0.29
Q9    1  -0.1201  0.1185  0.2500  10.50000  0.05    0.29
Q10   1   0.0489  0.2380  0.1456  11.00000  0.05    0.27
Q11   1   0.3262  0.5571  0.0354  11.00000  0.05    0.27
Q12   1   0.3763 -0.1374  0.1637  11.00000  0.05    0.27
Q13   1   0.3327  0.0775  0.0301  11.00000  0.05    0.25
Q14   1  -0.0196 -0.1428  0.0068  11.00000  0.05    0.24
Q15   1   0.5405  0.1395  0.0323  11.00000  0.05    0.23
Q16   1   0.4350 -0.0250  0.1808  11.00000  0.05    0.23
Q17   1   0.0471  0.2429 -0.0474  11.00000  0.05    0.23
Q18   1   0.4319  0.3820  0.0503  11.00000  0.05    0.23
Q19   1   0.4603  0.2855 -0.0494  11.00000  0.05    0.23
Q20   1   0.4078  0.1325  0.2188  11.00000  0.05    0.23
;
data_Publ_Block
_journal_data_validation_number     ?
_journal_date_recd_electronic     2019-01-08
_journal_date_accepted     2019-01-23
_journal_name_full     'Acta Crystallographica, Section E'
_journal_year     2019
_journal_volume     75
_journal_issue      2
_journal_page_first     260
_journal_page_last     263
_journal_paper_category     GI
_journal_paper_doi     10.1107/S2056989019001257
_journal_coeditor_code     WM5483
_publ_contact_author_name     'Kobayashi, Makoto and Kato, Hideki'
_publ_contact_author_address
;
Furo-cho, Chikusa-ku
Nagoya 468-0006 Japan
2-1-1 Katahira
Aoba-ku, Sendai 980-8577 Japan
;
_publ_contact_author_email
                       'mkoba@imass.nagoya-u.ac.jp, hideki.kato.e2@tohoku.ac.jp'
_publ_contact_author_fax     '+81-22-217-5651'
_publ_contact_author_phone     '+81-52-789-2133; +81-22-217-5650'
_publ_section_title
;
Crystal structures of
Ca~4+~<i>~x~</i>Y~3-~<i>~x~</i>Si~7~O~15+~<i>~x~</i>N~5-~<i>~x~</i> (0 <=
<i>x</i> <= 1) comprising of an isolated [Si~7~(O,N)~19~] unit
;
_publ_section_title_footnote     .
loop_
    _publ_author_name
    _publ_author_footnote
    _publ_author_address
    'Kobayashi, Makoto'
;
Present address: Institute of Materials and Systems for Sustainability,
Nagoya University,
Furo-cho, Chikusa-ku, Nagoya 464-8601,
Japan.
;
;
Institute of Multidisciplinary Research for Advanced Materials,
Tohoku University,
2-1-1 Katahira, Aoba-ku, Sendai 980-8577,
Japan
;
    'Yasunaga, Takuya' .
;
Institute of Multidisciplinary Research for Advanced Materials,
Tohoku University,
2-1-1 Katahira, Aoba-ku, Sendai 980-8577,
Japan
;
    'Kato, Hideki' .
;
Institute of Multidisciplinary Research for Advanced Materials,
Tohoku University,
2-1-1 Katahira, Aoba-ku, Sendai 980-8577,
Japan
;
    'Fujii, Kotaro' .
;
Department of Chemistry, School of Science,
Tokyo Institute of Technology,
2-12-1-W4-17, Ookayama, Meguro-ku, To-kyo 152-8551,
Japan
;
    'Yashima, Masatomo' .
;
Department of Chemistry, School of Science,
Tokyo Institute of Technology,
2-12-1-W4-17, Ookayama, Meguro-ku, To-kyo 152-8551,
Japan
;
    'Kakihana, Masato' .
;
Institute of Multidisciplinary Research for Advanced Materials,
Tohoku University,
2-1-1 Katahira, Aoba-ku, Sendai 980-8577,
Japan
;
_publ_section_synopsis
;
The solid solution series
Ca~4+~<i>~x~</i>Y~3-~<i>~x~</i>Si~7~O~15+~<i>~x~</i>N~5-~<i>~x~</i> with
<i>x</i> = 0, 0.5 and 1, crystallizes isotypically with a
[Si~7~(O,<i>N</i>)~19~] unit as a characteristic building unit.
;
