# Supplementary material for: Crystal structures of Ca4+xY3–xSi7O15+xN5–x (0 ≤ x ≤ 1) comprising of an isolated [Si7(O,N)19] unit
Source: Acta Crystallogr E Crystallogr Commun. 2019 Jan 25;75(Pt 2):260–3. doi: 10.1107/S2056989019001257 (PMC6362659; doi:10.1107/S2056989019001257)
Supplement: Supplementary file 2 [file e-75-00260-1sup2.hkl]

#
# h,k,l, Fc-squared, Fo-squared, sigma(Fo-squared), status flag
#
data_1
_shelx_title ' shelxt_a.res in P6(3)/m'
_shelx_refln_list_code          4
_shelx_F_calc_maximum      336.09
_exptl_crystal_F_000       900.00
_reflns_d_resolution_high  0.7302

loop_
 _space_group_symop_operation_xyz
 'x, y, z'
 '-x, -y, z+1/2'
 '-y, x-y, z'
 'y, -x+y, z+1/2'
 '-x+y, -x, z'
 'x-y, x, z+1/2'
 '-x, -y, -z'
 'x, y, -z-1/2'
 'y, -x+y, -z'
 '-y, x-y, -z-1/2'
 'x-y, x, -z'
 '-x+y, -x, -z-1/2'

_cell_length_a    10.0884
_cell_length_b    10.0884
_cell_length_c     9.9740
_cell_angle_alpha  90.000
_cell_angle_beta   90.000
_cell_angle_gamma 120.000

_shelx_F_squared_multiplier     1.000

loop_
 _refln_index_h
 _refln_index_k
 _refln_index_l
 _refln_F_squared_calc
 _refln_F_squared_meas
 _refln_F_squared_sigma
 _refln_observed_status
   0   1   0         14.91         -3.88         5.76 o
  -1   2   0       1833.61       1987.81        39.25 o
   0   2   0       1992.01       1966.10        82.16 o
  -2   3   0         16.09         31.64         6.60 o
  -1   3   0      43646.20      44141.66       526.87 o
   0   3   0       3748.51       3400.58        77.99 o
  -3   4   0        241.57        250.02        12.34 o
  -2   4   0       6954.16       6539.58        84.86 o
  -1   4   0       3939.02       3953.66        57.32 o
   0   4   0       2192.04       2309.13        34.71 o
  -4   5   0     112958.48     115649.24      1372.76 o
  -3   5   0       5010.73       4744.77        68.16 o
  -2   5   0       2051.24       2194.39        32.32 o
  -1   5   0         77.07         86.28         9.80 o
   0   5   0         11.87         31.82         8.81 o
  -5   6   0        274.17        263.93         9.66 o
  -4   6   0       2728.21       2841.99        39.21 o
  -3   6   0        124.55        146.22        10.49 o
  -2   6   0      33827.16      35137.34       468.01 o
  -1   6   0        312.50        299.79        12.39 o
   0   6   0         55.58         40.63         9.74 o
  -6   7   0        596.40        569.84        14.22 o
  -5   7   0       3037.46       2976.21        39.45 o
  -4   7   0        502.28        524.52        16.32 o
  -3   7   0        155.21        145.85        12.94 o
  -2   7   0       9976.65      10198.90       116.14 o
  -1   7   0        168.01        163.88        11.38 o
   0   7   0      26851.91      28381.96       342.60 o
  -7   8   0        888.74        910.04        18.71 o
  -6   8   0         48.39         46.85         9.35 o
  -5   8   0      29242.86      30178.48       341.04 o
  -4   8   0       1849.26       1845.42        31.35 o
  -3   8   0       2153.98       2326.80        39.74 o
  -2   8   0        371.09        356.05        12.52 o
  -1   8   0          9.70         12.36        11.43 o
   0   8   0         69.56         84.50        16.46 o
  -8   9   0       1355.69       1344.39        24.47 o
  -7   9   0        102.56        126.85        13.32 o
  -6   9   0       1720.37       1843.59        29.70 o
  -5   9   0        795.19        791.76        22.97 o
  -4   9   0       1186.37       1089.76        28.19 o
  -3   9   0      24106.04      24964.88       303.59 o
  -2   9   0       2856.32       2867.45        43.52 o
  -1   9   0          0.90        -12.66        12.83 o
   0   9   0       7723.71       7878.45       104.49 o
  -9  10   0        391.63        407.02        19.81 o
  -8  10   0      15530.71      16302.65       203.40 o
  -7  10   0        188.72        207.33        17.86 o
  -6  10   0        162.35        178.52        17.84 o
  -5  10   0          8.58         -0.86        20.50 o
  -4  10   0         21.10         26.81        17.99 o
  -3  10   0       3597.79       3495.26        56.05 o
  -2  10   0         15.65         17.63        18.78 o
  -1  10   0      14150.73      14496.42       193.67 o
   0  10   0       2168.51       2192.04        70.54 o
 -10  11   0        252.21        321.81        80.04 o
  -9  11   0       1040.54        921.14        47.92 o
  -8  11   0       3079.35       2961.89        50.91 o
  -7  11   0        405.28        385.82        22.93 o
  -6  11   0      14577.52      14900.41       244.29 o
  -5  11   0        147.12        102.69        28.31 o
  -4  11   0       3472.46       3480.67        74.60 o
  -3  11   0         49.58         54.78        33.07 o
  -2  11   0         40.36         54.77        35.56 o
  -1  11   0        858.89        948.31        53.33 o
   0  11   0         35.96         26.37        95.29 o
 -10  12   0        504.82        511.69       104.25 o
  -9  12   0        208.41        220.75        49.42 o
  -8  12   0        402.91        406.95        33.62 o
  -7  12   0        726.33        720.00        27.32 o
  -6  12   0       1121.86       1037.80        51.78 o
  -5  12   0        143.37         67.45        37.02 o
  -4  12   0       5044.75       4980.83       120.51 o
  -3  12   0       1810.44       1638.80        77.03 o
  -2  12   0        515.98        592.32       101.16 o
  -5  13   0         79.18        107.41        78.09 o
  -4  13   0       1142.88       1035.56       112.90 o
   0   1   1        603.38        564.76        12.81 o
  -1   2   1        613.16        467.05        12.48 o
   0   2   1        493.39        589.08        10.04 o
  -2   3   1        883.28        708.76        12.64 o
  -1   3   1      20595.36      22698.49       201.76 o
   0   3   1        976.11       1003.94        16.22 o
  -3   4   1       3176.36       3436.89        37.92 o
  -2   4   1        175.51        211.13         9.40 o
  -1   4   1       1227.53        973.22        13.40 o
   0   4   1       2442.18       2382.52        26.75 o
  -4   5   1         15.58         30.77         6.91 o
  -3   5   1        520.86        521.04        10.37 o
  -2   5   1       2229.02       2198.76        22.59 o
  -1   5   1        286.21        313.04         7.07 o
   0   5   1          6.84          6.27         6.01 o
  -5   6   1       9742.35       9511.90        85.84 o
  -4   6   1        430.29        465.88        10.31 o
  -3   6   1         55.68         54.79         6.97 o
  -2   6   1       1829.87       1840.46        20.90 o
  -1   6   1        339.61        346.41        11.11 o
   0   6   1         28.15         30.05         7.16 o
  -6   7   1       3621.40       3337.37        33.10 o
  -5   7   1         97.69        111.26         8.28 o
  -4   7   1         23.75          4.83         8.09 o
  -3   7   1       1622.05       1682.65        21.55 o
  -2   7   1        121.93        155.90        10.59 o
  -1   7   1         81.69        116.70        10.03 o
   0   7   1         45.37         49.85        11.15 o
  -7   8   1        396.71        381.82        11.10 o
  -6   8   1         65.40         46.09         7.72 o
  -5   8   1         68.88         83.15         9.79 o
  -4   8   1        554.24        565.23        12.39 o
  -3   8   1        826.49        775.06        15.29 o
  -2   8   1         17.68         10.03        10.97 o
  -1   8   1          6.59         13.72         7.85 o
   0   8   1        563.32        619.56        13.36 o
  -8   9   1         15.07         11.31         9.79 o
  -7   9   1       1407.87       1373.10        18.04 o
  -6   9   1         21.35         19.88         7.97 o
  -5   9   1         25.42         28.20        10.19 o
  -4   9   1        402.26        411.90        13.68 o
  -3   9   1         51.33         68.99        12.03 o
  -2   9   1         97.43        103.79        11.35 o
  -1   9   1       2924.37       2918.97        33.89 o
   0   9   1        560.78        598.64        14.82 o
  -9  10   1          9.38         35.80        14.91 o
  -8  10   1         22.88         49.35        10.40 o
  -7  10   1       1300.47       1318.32        18.17 o
  -6  10   1       6013.05       6051.86        55.66 o
  -5  10   1         76.59         68.17        12.34 o
  -4  10   1        243.52        254.39        15.86 o
  -3  10   1        117.47        134.57        13.06 o
  -2  10   1         54.48         68.06        12.10 o
  -1  10   1         11.87         30.82        17.65 o
   0  10   1          1.23         22.06        30.62 o
 -10  11   1        171.76        205.37        27.88 o
  -9  11   1         11.07         -5.79        18.37 o
  -8  11   1        105.98        118.36        14.97 o
  -7  11   1        139.99        175.05        19.09 o
  -6  11   1         43.69         72.01        13.70 o
  -5  11   1        132.93        107.57        16.93 o
  -4  11   1          3.48         30.68        15.95 o
  -3  11   1       2253.29       2246.60        40.73 o
  -2  11   1        261.12        267.25        25.39 o
  -1  11   1        171.01        187.09        34.73 o
   0  11   1         79.47         42.49        54.90 o
 -10  12   1       4155.66       4051.62       226.55 o
  -9  12   1        247.51        281.49        30.09 o
  -8  12   1         16.92         62.04        23.55 o
  -7  12   1         32.34         52.20        18.00 o
  -6  12   1          1.57          5.52        18.46 o
  -5  12   1       1424.17       1414.59        35.24 o
  -4  12   1       1234.65       1409.52        51.57 o
  -3  12   1         33.65         25.37        28.31 o
  -2  12   1         23.59         17.57        63.59 o
  -7  13   1        235.36        364.86        63.21 o
  -6  13   1        585.88        607.06        83.73 o
  -5  13   1         53.27         74.74        57.83 o
  -4  13   1        203.64        204.30        61.93 o
  -3  13   1        210.99        169.29        93.02 o
   0   0   2      15349.43      17789.50       668.50 o
   0   1   2       2720.15       2766.48        30.21 o
  -1   2   2       3843.10       3585.26        54.70 o
   0   2   2        179.53        177.68        10.03 o
  -2   3   2        229.11        202.27         7.02 o
  -1   3   2      66249.50      66947.52       699.68 o
   0   3   2        560.82        722.08        17.24 o
  -3   4   2        175.88        222.73         8.76 o
  -2   4   2       1189.84       1040.35        14.02 o
  -1   4   2       9656.90       9585.08        86.51 o
   0   4   2        401.52        481.94        12.32 o
  -4   5   2      49978.27      51546.73       485.11 o
  -3   5   2         20.60         27.79         6.87 o
  -2   5   2        125.09        158.87         7.66 o
  -1   5   2       2151.61       2200.34        27.29 o
   0   5   2        189.12        167.22         8.87 o
  -5   6   2       8986.58       8936.46        88.44 o
  -4   6   2       5602.80       5519.82        54.99 o
  -3   6   2       1282.59       1370.48        17.33 o
  -2   6   2      36282.79      37164.23       315.37 o
  -1   6   2        670.22        669.33        15.78 o
   0   6   2        468.11        449.55        12.27 o
  -6   7   2       1921.70       1884.61        24.56 o
  -5   7   2       3252.89       3086.32        34.96 o
  -4   7   2         30.71         26.24         8.02 o
  -3   7   2       1663.73       1624.54        19.14 o
  -2   7   2        296.90        279.09        10.64 o
  -1   7   2        210.79        237.70        13.35 o
   0   7   2      16632.63      17294.25       162.25 o
  -7   8   2       5635.11       5519.60        53.32 o
  -6   8   2        177.42        165.48        10.47 o
  -5   8   2      16398.42      17021.53       165.79 o
  -4   8   2       2064.79       2110.85        28.49 o
  -3   8   2          9.28          1.16         9.90 o
  -2   8   2        573.20        548.12        13.57 o
  -1   8   2        248.53        250.54        12.41 o
   0   8   2       2909.39       2912.80        34.48 o
  -8   9   2         25.59         26.72        11.59 o
  -7   9   2        193.70        194.85        10.39 o
  -6   9   2         31.16         39.34        11.32 o
  -5   9   2       1898.34       1877.90        29.86 o
  -4   9   2        182.86        167.61        12.44 o
  -3   9   2      24162.45      25092.94       240.22 o
  -2   9   2        946.44        868.60        19.81 o
  -1   9   2        220.19        220.52        14.16 o
   0   9   2       1242.70       1247.26        25.00 o
  -9  10   2         50.95         76.24        17.63 o
  -8  10   2      17169.95      17670.02       144.47 o
  -7  10   2       2233.75       2244.41        27.92 o
  -6  10   2        249.16        253.69        13.11 o
  -5  10   2        105.81        127.33        12.73 o
  -4  10   2        262.03        263.38        16.00 o
  -3  10   2       1846.50       1782.39        41.76 o
  -2  10   2        107.03        125.47        16.84 o
  -1  10   2      13742.34      14297.35       165.25 o
   0  10   2        626.66        595.90        26.24 o
 -10  11   2          7.99         63.22        27.89 o
  -9  11   2        640.02        594.85        23.52 o
  -8  11   2       2160.24       2061.18        35.22 o
  -7  11   2        119.34        160.26        14.53 o
  -6  11   2      11965.17      12517.27       129.13 o
  -5  11   2        883.36        866.34        23.48 o
  -4  11   2       5382.65       5379.39        84.57 o
  -3  11   2        308.33        340.44        29.94 o
  -2  11   2         19.39         71.14        27.18 o
  -1  11   2       1618.10       1539.53        71.06 o
   0  11   2        159.99        100.88        52.95 o
 -11  12   2       7755.61       7567.86       321.98 o
 -10  12   2       1428.11       1466.79        61.09 o
  -9  12   2        379.65        348.26        36.86 o
  -8  12   2         90.90         88.69        20.15 o
  -7  12   2         68.26         75.94        23.20 o
  -6  12   2       4432.41       4155.70        84.11 o
  -5  12   2          6.54         26.49        27.55 o
  -4  12   2      11948.45      12592.34       255.08 o
  -3  12   2       1959.04       1851.64        62.55 o
  -2  12   2          5.34         27.62        83.97 o
  -9  13   2       5942.47       6241.17       274.73 o
  -8  13   2         48.37         11.71        49.82 o
  -7  13   2         10.23         44.76        37.86 o
  -6  13   2          6.25        -11.76        47.90 o
  -5  13   2        255.43        187.95        48.12 o
   0   1   3       9995.26      10095.68       119.14 o
  -1   2   3        618.41        643.40        10.43 o
   0   2   3       6790.28       6682.48        71.93 o
  -2   3   3       3623.56       3726.99        56.69 o
  -1   3   3       1163.40       1574.75        18.49 o
   0   3   3       6882.70       7068.93        73.99 o
  -3   4   3       4462.24       4395.43        48.29 o
  -2   4   3       5086.74       5050.36        50.74 o
  -1   4   3        934.23       1039.23        18.83 o
   0   4   3       1898.16       1946.70        34.39 o
  -4   5   3         38.73         39.56         7.42 o
  -3   5   3        298.55        275.84        10.24 o
  -2   5   3       3201.04       3233.32        30.98 o
  -1   5   3       1961.03       1972.79        22.24 o
   0   5   3       1959.75       1847.03        26.34 o
  -5   6   3      17481.20      16576.38       175.99 o
  -4   6   3       1657.97       1656.42        21.39 o
  -3   6   3        504.30        483.01        10.61 o
  -2   6   3       1326.19       1530.62        23.38 o
  -1   6   3       1828.27       1786.77        24.97 o
   0   6   3        741.47        752.11        18.23 o
  -6   7   3         19.23         12.29        10.73 o
  -5   7   3        708.24        708.33        13.02 o
  -4   7   3       5592.41       5456.59        53.86 o
  -3   7   3        272.17        285.13        10.00 o
  -2   7   3       3131.40       2892.72        30.19 o
  -1   7   3       6682.13       6440.88        64.06 o
   0   7   3       1156.63       1214.49        20.21 o
  -7   8   3       1476.00       1440.64        22.06 o
  -6   8   3       2972.47       2893.84        32.68 o
  -5   8   3       1623.27       1612.49        21.04 o
  -4   8   3       1264.67       1223.22        17.82 o
  -3   8   3      15597.90      15178.26       135.76 o
  -2   8   3       2095.52       2047.72        25.99 o
  -1   8   3        136.31        149.17        12.18 o
   0   8   3        703.28        721.56        15.85 o
  -8   9   3       2444.00       2473.25        30.91 o
  -7   9   3       2498.24       2426.71        31.24 o
  -6   9   3        302.20        311.40        12.17 o
  -5   9   3          3.90          6.74        11.10 o
  -4   9   3         45.97         55.63        11.45 o
  -3   9   3        200.28        224.56        12.44 o
  -2   9   3         78.91        103.77        16.77 o
  -1   9   3        156.50        160.97        14.18 o
   0   9   3        187.45        171.91        12.91 o
  -9  10   3         37.15         54.18        16.34 o
  -8  10   3          2.62         31.83        12.80 o
  -7  10   3       1253.23       1280.14        23.35 o
  -6  10   3         68.43         59.72        13.21 o
  -5  10   3        675.34        657.82        17.08 o
  -4  10   3         97.01        100.05        13.78 o
  -3  10   3        447.96        441.74        18.13 o
  -2  10   3        599.11        649.68        21.17 o
  -1  10   3        107.28        148.82        20.72 o
   0  10   3        289.10        292.71        21.27 o
 -10  11   3        268.41        240.99        27.72 o
  -9  11   3        279.83        290.32        23.65 o
  -8  11   3         58.58         60.79        20.04 o
  -7  11   3         16.99         22.16        16.82 o
  -6  11   3        254.65        225.73        15.46 o
  -5  11   3        652.20        650.43        22.36 o
  -4  11   3        752.06        682.21        32.89 o
  -3  11   3         20.69         47.62        26.50 o
  -2  11   3       1086.39       1149.68        40.31 o
  -1  11   3         97.44        162.34        37.33 o
   0  11   3       1627.39       1535.02        69.92 o
 -11  12   3         24.93         -8.37        58.00 o
 -10  12   3        357.34        524.66        55.21 o
  -9  12   3        226.59        242.02        43.01 o
  -8  12   3       2196.95       2060.05        53.47 o
  -7  12   3         33.19         13.10        28.68 o
  -6  12   3        799.59        803.37        47.53 o
  -5  12   3        190.75         79.48        41.55 o
  -4  12   3       1534.10       1762.44        61.72 o
  -3  12   3        179.59        239.13        41.07 o
  -2  12   3       3476.15       3206.44       178.91 o
  -1  12   3       1537.59       1649.82       145.26 o
  -9  13   3         29.79        -24.45        55.98 o
  -8  13   3        147.69        164.57        52.91 o
  -7  13   3       4518.18       4342.76       146.03 o
  -6  13   3        278.85         46.89        80.83 o
  -5  13   3         18.13        -40.29        57.65 o
  -4  13   3        342.15        303.04        55.41 o
   0   0   4      80675.14      78568.95      2082.50 o
   0   1   4        400.38        434.57        14.94 o
  -1   2   4         18.12         49.15         6.63 o
   0   2   4       1558.89       1473.02        19.18 o
  -2   3   4         87.64         98.57         7.17 o
  -1   3   4      46834.31      49567.09       479.23 o
   0   3   4       5711.81       5612.83        64.13 o
  -3   4   4        981.16        964.60        15.92 o
  -2   4   4      10855.22      10731.51       106.27 o
  -1   4   4        215.81        185.96        10.98 o
   0   4   4       1236.35       1266.10        19.51 o
  -4   5   4      14896.82      15656.95       154.97 o
  -3   5   4       1389.12       1185.08        26.08 o
  -2   5   4        352.30        414.34        10.26 o
  -1   5   4         77.77        104.63         8.07 o
   0   5   4        986.57        894.96        13.70 o
  -5   6   4       2421.28       2306.40        29.88 o
  -4   6   4        278.49        223.89         7.39 o
  -3   6   4        637.30        610.88        13.71 o
  -2   6   4      22902.83      23978.01       211.63 o
  -1   6   4       3774.27       3647.00        42.66 o
   0   6   4       1945.57       1951.52        23.76 o
  -6   7   4         29.54         50.04         7.90 o
  -5   7   4       3367.03       3291.84        34.53 o
  -4   7   4         91.54        100.74         9.45 o
  -3   7   4        178.91        187.97         9.50 o
  -2   7   4      12719.86      12712.92       120.30 o
  -1   7   4          8.70          7.84        10.00 o
   0   7   4      22050.77      22352.03       210.61 o
  -7   8   4        425.76        457.13        15.20 o
  -6   8   4         76.56         69.04        10.32 o
  -5   8   4      21188.80      21840.79       192.34 o
  -4   8   4        306.86        373.63        12.97 o
  -3   8   4         62.17         56.59        10.30 o
  -2   8   4         22.48         38.76        11.09 o
  -1   8   4         30.29         45.63        11.72 o
   0   8   4        193.78        211.05        12.20 o
  -8   9   4         92.58        121.81        14.46 o
  -7   9   4        467.01        463.09        15.91 o
  -6   9   4       4111.04       4057.46        44.05 o
  -5   9   4       2711.21       2685.83        31.70 o
  -4   9   4        480.90        494.11        15.18 o
  -3   9   4       7662.76       7892.25        76.95 o
  -2   9   4       1118.24       1081.36        22.63 o
  -1   9   4       1194.78       1202.41        22.43 o
   0   9   4       3563.53       3532.99        48.72 o
  -9  10   4        153.15        170.66        19.40 o
  -8  10   4       6294.35       6529.80        76.94 o
  -7  10   4         21.82         42.33        14.83 o
  -6  10   4       1043.79        992.69        19.23 o
  -5  10   4        179.68        225.07        14.09 o
  -4  10   4         53.42         59.11        14.47 o
  -3  10   4        528.61        500.57        22.72 o
  -2  10   4        229.28        228.74        20.56 o
  -1  10   4       4686.41       4997.68        72.17 o
   0  10   4       3056.21       2973.98        47.77 o
 -10  11   4         97.64        118.06        41.24 o
  -9  11   4        297.27        282.78        27.89 o
  -8  11   4        898.71        863.30        33.81 o
  -7  11   4         16.30         25.67        23.22 o
  -6  11   4       6358.55       6426.85        93.47 o
  -5  11   4       1094.63       1101.72        34.25 o
  -4  11   4       5573.59       5520.23       100.34 o
  -3  11   4         11.53          5.73        23.46 o
  -2  11   4         22.98          0.57        28.63 o
  -1  11   4       1168.54       1160.19        70.51 o
   0  11   4         38.87         78.61        70.32 o
 -10  12   4         16.16         44.25        45.94 o
  -9  12   4        408.65        436.65        53.44 o
  -8  12   4         32.85         42.53        40.12 o
  -7  12   4        231.30        209.60        34.21 o
  -6  12   4        546.23        577.78        44.55 o
  -5  12   4         31.26         16.33        52.44 o
  -4  12   4       4577.14       4453.80       123.90 o
  -3  12   4        391.89        287.15        48.41 o
   0   1   5        856.86        747.91        19.29 o
  -1   2   5       9028.34       8577.58       100.27 o
   0   2   5       3285.40       3232.36        35.71 o
  -2   3   5       4778.63       4445.17        45.80 o
  -1   3   5       1496.68       1542.59        20.97 o
   0   3   5       1796.11       1672.18        26.39 o
  -3   4   5       6774.03       6775.57        72.34 o
  -2   4   5        728.92        711.06        12.09 o
  -1   4   5      10955.40      10993.64       118.60 o
   0   4   5       6443.22       6035.21        65.87 o
  -4   5   5         20.39         29.23         8.76 o
  -3   5   5       4628.89       4494.46        51.80 o
  -2   5   5       7975.00       7937.74        82.19 o
  -1   5   5       4584.80       4608.71        55.89 o
   0   5   5        761.94        773.43        15.87 o
  -5   6   5       4235.84       4116.23        42.18 o
  -4   6   5        306.79        285.43        11.72 o
  -3   6   5       2704.24       2557.23        29.97 o
  -2   6   5          2.54         29.71         6.69 o
  -1   6   5        789.03        785.60        15.03 o
   0   6   5       5773.42       5725.97        56.28 o
  -6   7   5       6391.31       6355.50        59.53 o
  -5   7   5       4206.84       4236.01        45.38 o
  -4   7   5       2222.20       2211.55        27.81 o
  -3   7   5       4381.70       4309.39        54.08 o
  -2   7   5        139.47        138.50        12.06 o
  -1   7   5        954.11        950.43        22.11 o
   0   7   5        200.52        214.41        11.27 o
  -7   8   5        369.58        383.45        14.40 o
  -6   8   5        256.23        246.10        14.42 o
  -5   8   5        333.28        339.89        14.10 o
  -4   8   5       1320.97       1283.35        20.31 o
  -3   8   5         98.65        132.33        11.75 o
  -2   8   5       1697.81       1663.61        27.59 o
  -1   8   5        590.81        592.19        17.65 o
   0   8   5       2711.56       2701.13        36.74 o
  -8   9   5       1589.23       1534.66        27.99 o
  -7   9   5       3750.40       3758.00        43.02 o
  -6   9   5        276.92        290.69        14.31 o
  -5   9   5       1277.54       1187.42        21.91 o
  -4   9   5       2682.24       2625.66        32.39 o
  -3   9   5         14.25         37.71        11.34 o
  -2   9   5       1627.82       1509.56        33.11 o
  -1   9   5       8713.31       8590.65       105.46 o
   0   9   5       2235.58       2268.96        44.21 o
  -9  10   5        315.56        329.23        20.64 o
  -8  10   5          0.00         14.34        21.76 o
  -7  10   5         36.90         97.87        21.12 o
  -6  10   5      11078.70      10848.06       128.17 o
  -5  10   5       3052.90       2964.29        42.40 o
  -4  10   5        303.21        352.38        19.37 o
  -3  10   5         45.16         41.85        17.46 o
  -2  10   5       1179.99       1132.56        43.14 o
  -1  10   5         16.13         46.81        21.21 o
   0  10   5        206.40        225.23        30.12 o
 -10  11   5       3590.23       3508.40       130.98 o
  -9  11   5         33.95         37.91        52.02 o
  -8  11   5        708.98        731.55        40.75 o
  -7  11   5       1186.72       1250.64        37.48 o
  -6  11   5        124.13        196.14        27.42 o
  -5  11   5        344.87        338.32        28.79 o
  -4  11   5       3005.26       2754.73        62.27 o
  -3  11   5       4442.83       4361.38        85.49 o
  -2  11   5         88.14        196.57        71.81 o
  -1  11   5        183.92        184.17        99.26 o
  -9  12   5       2798.62       3130.53       202.75 o
  -8  12   5       1258.02       1236.71        70.46 o
  -7  12   5         60.74        100.14        41.62 o
  -6  12   5         10.28         55.12        76.62 o
  -5  12   5       1747.11       1817.62        77.99 o
  -4  12   5       1798.28       1961.80       104.74 o
  -3  12   5        190.64        294.27        48.12 o
   0   0   6       5977.83       5990.30       134.30 o
   0   1   6       1587.45       1603.52        46.93 o
  -1   2   6       5053.38       4766.11        58.75 o
   0   2   6         50.84         70.12         8.08 o
  -2   3   6        416.79        402.04        10.44 o
  -1   3   6      18421.69      19004.63       208.91 o
   0   3   6       1122.80       1212.21        22.89 o
  -3   4   6        286.91        275.58        11.31 o
  -2   4   6        132.29        132.19         9.18 o
  -1   4   6       6947.41       6795.51        72.50 o
   0   4   6        635.76        567.95        14.27 o
  -4   5   6       3718.99       3920.91        45.31 o
  -3   5   6         26.30         48.56         7.81 o
  -2   5   6         50.98         39.35        11.01 o
  -1   5   6       3175.57       3086.25        40.74 o
   0   5   6        247.67        275.46        12.93 o
  -5   6   6       4668.19       4650.78        48.70 o
  -4   6   6       1487.83       1523.93        25.25 o
  -3   6   6       2289.87       2232.63        29.00 o
  -2   6   6       8530.03       8563.30        96.64 o
  -1   6   6        993.04       1005.88        19.73 o
   0   6   6        274.29        251.49        12.19 o
  -6   7   6       2204.97       2205.78        25.92 o
  -5   7   6        333.10        342.33        11.73 o
  -4   7   6         47.11        112.45        20.21 o
  -3   7   6       1623.52       1550.78        22.16 o
  -2   7   6         91.44        111.19         9.55 o
  -1   7   6         28.52         21.11        10.77 o
   0   7   6       3773.64       3724.76        45.04 o
  -7   8   6       3366.68       3393.13        37.85 o
  -6   8   6         22.06         36.08        12.85 o
  -5   8   6       3384.36       3372.15        39.53 o
  -4   8   6       1325.55       1295.32        24.93 o
  -3   8   6       1212.00       1240.47        20.96 o
  -2   8   6       1086.80       1109.32        25.89 o
  -1   8   6        895.89        892.82        19.63 o
   0   8   6       2008.39       1969.55        34.69 o
  -8   9   6        638.95        666.54        23.02 o
  -7   9   6        146.24        143.71        17.18 o
  -6   9   6        158.46        176.27        16.79 o
  -5   9   6       1350.21       1361.70        24.94 o
  -4   9   6        417.24        415.66        19.08 o
  -3   9   6       5235.72       5452.71        68.45 o
  -2   9   6        254.53        290.23        18.73 o
  -1   9   6        153.80        170.67        22.00 o
   0   9   6        785.71        819.53        29.14 o
  -9  10   6        230.58        239.01        40.70 o
  -8  10   6       4488.89       4416.24        79.34 o
  -7  10   6       1872.79       1849.29        34.88 o
  -6  10   6        329.48        320.07        21.69 o
  -5  10   6        795.41        719.52        24.92 o
  -4  10   6        488.44        491.46        23.97 o
  -3  10   6        395.37        383.04        23.63 o
  -2  10   6        549.24        609.27        28.88 o
  -1  10   6       2995.02       3017.14        56.40 o
   0  10   6        384.01        401.67        47.78 o
 -10  11   6        636.85        427.81       102.60 o
  -9  11   6        270.60        220.22        73.37 o
  -8  11   6        559.02        645.33        77.05 o
  -7  11   6         13.05         37.93        37.10 o
  -6  11   6       2614.12       2579.85        60.21 o
  -5  11   6        918.86        958.16        31.98 o
  -4  11   6       1378.09       1424.62        57.74 o
  -3  11   6        536.54        500.00        41.92 o
  -2  11   6         46.80         78.95        41.08 o
  -1  11   6       1363.48       1306.20        74.47 o
  -5  12   6        111.49         94.02        60.36 o
   0   1   7       4368.09       4348.64        57.75 o
  -1   2   7       6421.44       6538.08        82.74 o
   0   2   7      13852.29      13499.17       183.16 o
  -2   3   7       5360.13       5369.58        60.51 o
  -1   3   7       6813.85       6963.65        88.77 o
   0   3   7       1664.42       1588.26        53.90 o
  -3   4   7       1043.75       1104.68        29.31 o
  -2   4   7       3310.23       3206.37        41.08 o
  -1   4   7       1486.88       1327.17        21.37 o
   0   4   7        971.34       1014.01        18.92 o
  -4   5   7          2.90         25.40        13.87 o
  -3   5   7       1320.00       1290.78        31.89 o
  -2   5   7       5361.41       5396.60        71.30 o
  -1   5   7       4365.17       4472.01        53.48 o
   0   5   7       1303.13       1256.78        23.52 o
  -5   6   7       8886.59       8801.67        90.56 o
  -4   6   7       2293.83       2164.17        35.02 o
  -3   6   7       4762.77       4575.92        69.06 o
  -2   6   7        422.23        435.75        13.95 o
  -1   6   7       6217.05       6134.55        71.09 o
   0   6   7       8904.33       8691.79        90.77 o
  -6   7   7        781.96        758.16        16.75 o
  -5   7   7       8292.57       8142.58        83.09 o
  -4   7   7       9267.98       9026.43        87.35 o
  -3   7   7        337.77        319.46        16.63 o
  -2   7   7        490.76        436.69        13.01 o
  -1   7   7       4332.43       4330.83        49.28 o
   0   7   7        230.06        272.37        12.86 o
  -7   8   7        216.55        223.86        16.18 o
  -6   8   7       1758.58       1780.09        24.26 o
  -5   8   7        247.14        279.90        13.04 o
  -4   8   7        648.29        624.44        22.88 o
  -3   8   7       7846.78       7867.55        94.84 o
  -2   8   7       2711.52       2692.95        42.12 o
  -1   8   7       1032.61       1005.35        23.62 o
   0   8   7        384.28        411.80        23.09 o
  -8   9   7       2437.64       2573.82        50.59 o
  -7   9   7        984.01       1000.22        27.76 o
  -6   9   7        384.39        350.61        19.03 o
  -5   9   7       1568.37       1515.11        39.75 o
  -4   9   7        477.47        491.81        20.25 o
  -3   9   7         18.26         30.66        21.09 o
  -2   9   7        265.70        297.74        27.92 o
  -1   9   7       1972.43       1879.95        46.05 o
   0   9   7        817.94        757.02        39.44 o
  -9  10   7        130.69        371.65       125.23 o
  -8  10   7         31.04         20.78        53.78 o
  -7  10   7       3760.24       3761.41       107.20 o
  -6  10   7        372.05        365.69        26.73 o
  -5  10   7       3834.25       3833.26        74.70 o
  -4  10   7         26.04         39.41        25.09 o
  -3  10   7        448.17        476.56        44.72 o
  -2  10   7       3496.66       3371.84        77.03 o
  -1  10   7          0.20         39.76        36.26 o
   0  10   7        825.69        835.27        60.21 o
  -8  11   7         40.06         49.97       111.65 o
  -6  11   7         73.23         51.64        53.79 o
  -5  11   7        640.71        701.76        55.89 o
  -4  11   7       5599.66       5481.10       178.39 o
  -3  11   7        417.09        457.25        74.80 o
   0   0   8      31877.79      32329.21      1345.80 o
   0   1   8       1300.35       1306.03        17.29 o
  -1   2   8         65.19         71.42        10.66 o
   0   2   8       2987.75       2892.06        42.16 o
  -2   3   8       1716.65       1772.52        26.47 o
  -1   3   8         62.83         59.17        12.12 o
   0   3   8        707.56        681.52        18.50 o
  -3   4   8       1812.98       1831.13        28.76 o
  -2   4   8       3789.85       3771.25        49.37 o
  -1   4   8        107.43        115.45        19.41 o
   0   4   8        930.03       1007.43        23.01 o
  -4   5   8       2315.24       2241.00        43.44 o
  -3   5   8       3586.95       3528.46        52.77 o
  -2   5   8       2922.54       2855.14        43.29 o
  -1   5   8         28.59         24.45        14.50 o
   0   5   8       1394.83       1382.91        25.44 o
  -5   6   8         29.94         47.97        13.96 o
  -4   6   8       1102.99       1100.33        22.61 o
  -3   6   8         39.04         22.74        20.14 o
  -2   6   8        715.80        734.35        28.75 o
  -1   6   8        852.57        883.91        20.20 o
   0   6   8        651.61        664.01        17.22 o
  -6   7   8         96.29        117.38        14.91 o
  -5   7   8       3029.26       2892.66        43.75 o
  -4   7   8       1957.02       1922.21        34.42 o
  -3   7   8        329.80        324.84        20.12 o
  -2   7   8       3115.90       3078.56        46.16 o
  -1   7   8       2092.52       2029.88        34.58 o
   0   7   8       1315.31       1375.31        32.86 o
  -7   8   8         36.12         19.57        27.33 o
  -6   8   8       1626.59       1621.19        39.75 o
  -5   8   8       1690.68       1680.39        36.11 o
  -4   8   8        308.74        334.38        22.21 o
  -3   8   8        131.92        169.38        18.79 o
  -2   8   8        288.09        299.91        23.43 o
  -1   8   8        156.75        197.17        27.63 o
   0   8   8        119.65        161.55        34.59 o
  -7   9   8        869.34        853.92        56.92 o
  -6   9   8        911.39        870.24        33.27 o
  -5   9   8        419.39        398.92        20.84 o
  -4   9   8        422.96        412.63        24.84 o
  -3   9   8        144.20        154.76        25.73 o
  -2   9   8       1381.55       1294.59        45.39 o
  -1   9   8        734.65        712.54        60.74 o
   0   9   8       4020.75       3866.51       149.64 o
  -6  10   8        347.20        382.61        44.68 o
  -5  10   8         96.46         43.89        40.09 o
  -4  10   8        483.30        382.78        51.68 o
  -3  10   8       1297.93       1336.80        53.98 o
  -2  10   8        175.85        161.06        70.49 o
  -5  11   8        252.72        193.37        54.00 o
   0   1   9       1494.63       1520.39        21.82 o
  -1   2   9       4682.61       4677.57        66.53 o
   0   2   9       1073.90       1055.22        23.76 o
  -2   3   9       1985.88       1882.53        32.64 o
  -1   3   9        712.81        725.51        19.93 o
   0   3   9       2007.32       1895.22        37.81 o
  -3   4   9       6303.36       6389.61        91.40 o
  -2   4   9       1013.82        959.02        23.99 o
  -1   4   9       4918.61       4722.54        62.02 o
   0   4   9       5231.63       5145.29        83.60 o
  -4   5   9          3.20          5.92        17.46 o
  -3   5   9       3738.64       3680.77        79.54 o
  -2   5   9       4337.42       4305.07        66.50 o
  -1   5   9       3292.05       3162.33        89.68 o
   0   5   9       1221.83       1195.36        29.19 o
  -5   6   9       1019.04       1071.75        26.82 o
  -4   6   9        628.11        677.72        26.56 o
  -3   6   9       1794.88       1763.36        40.52 o
  -2   6   9         95.16        107.46        23.12 o
  -1   6   9        288.78        255.56        26.14 o
   0   6   9       4144.31       4144.49        75.93 o
  -6   7   9       3686.38       3613.50        63.65 o
  -5   7   9       3134.06       3154.09        62.63 o
  -4   7   9       1431.09       1380.91        39.82 o
  -3   7   9       2112.14       2026.24        43.29 o
  -2   7   9        442.49        443.91        23.63 o
  -1   7   9        888.99        837.43        51.72 o
   0   7   9        428.88        516.68        45.54 o
  -7   8   9        466.85        441.05        75.06 o
  -6   8   9        190.05        203.88        27.30 o
  -5   8   9        482.84        532.72        27.69 o
  -4   8   9       1199.82       1128.08        36.51 o
  -3   8   9        491.59        496.76        27.46 o
  -2   8   9       1897.86       1964.53        46.44 o
  -1   8   9        437.08        420.91        40.67 o
   0   8   9       1225.17       1137.57       104.56 o
  -8   9   9       1662.39       1721.15       133.89 o
  -7   9   9       4042.82       4027.81       218.10 o
  -6   9   9        278.00        226.05        77.87 o
  -5   9   9        466.18        397.30        43.90 o
  -4   9   9       2378.54       2285.10        89.69 o
  -3   9   9          0.10        -20.22        64.92 o
  -2   9   9       1591.49       1457.47        85.04 o
  -1   9   9       5595.68       5805.06       271.45 o
   0   9   9       1647.35       1627.19       137.14 o
  -5  10   9       2408.94       2281.11       113.84 o
  -4  10   9        563.52        523.56        54.08 o
   0   0  10       3401.61       4037.66       122.71 o
   0   1  10       2173.41       2196.71        31.38 o
  -1   2  10       3682.60       3649.93        42.69 o
   0   2  10        542.11        561.07        17.82 o
  -2   3  10       1645.65       1688.24        29.67 o
  -1   3  10        404.35        473.22        15.42 o
   0   3  10        610.07        607.20        22.50 o
  -3   4  10        459.08        509.37        21.78 o
  -2   4  10         45.86         43.62        19.11 o
  -1   4  10       2817.78       2932.62        59.93 o
   0   4  10        519.67        569.17        25.69 o
  -4   5  10        158.87        141.55        38.81 o
  -3   5  10        362.80        314.95        28.56 o
  -2   5  10       2119.17       2276.25        51.82 o
  -1   5  10       2587.73       2520.99        71.12 o
   0   5  10        543.01        520.92        29.62 o
  -5   6  10       4313.56       4329.78       104.44 o
  -4   6  10       2068.12       2144.66        51.56 o
  -3   6  10       4286.43       4349.02       103.10 o
  -2   6  10        362.76        454.64        29.41 o
  -1   6  10         62.98         73.12        27.81 o
   0   6  10        589.00        687.12        69.45 o
  -6   7  10       1230.36       1204.48        55.87 o
  -5   7  10        177.71        181.58        27.47 o
  -4   7  10       1406.56       1485.15        38.49 o
  -3   7  10       1927.76       1882.45        69.63 o
  -2   7  10        278.55        321.84        32.43 o
  -1   7  10       1026.12       1032.20       154.33 o
   0   7  10        879.20       1061.35       124.98 o
  -7   8  10       1466.71       1599.60       132.78 o
  -6   8  10        684.68        634.45        83.65 o
  -5   8  10        905.65       1010.21        48.95 o
  -4   8  10       1339.77       1378.96        62.83 o
  -3   8  10       1071.79        964.18        54.91 o
  -2   8  10       1044.40       1130.47        60.35 o
  -5   9  10         52.62        -23.57       101.80 o
  -4   9  10        348.93        349.36        42.49 o
  -3   9  10        186.80        254.70        81.60 o
   0   1  11       1822.29       1866.10        28.85 o
  -1   2  11       1044.81       1046.75        25.27 o
   0   2  11       3688.93       3671.89        59.65 o
  -2   3  11       2205.51       2189.75        68.13 o
  -1   3  11         22.61         48.64        25.57 o
   0   3  11       1938.68       1816.62        40.59 o
  -3   4  11       1070.24       1185.30        42.66 o
  -2   4  11       1398.61       1280.40        42.34 o
  -1   4  11         53.49         94.80        22.58 o
   0   4  11        572.35        538.07        35.44 o
  -4   5  11          3.94          3.23        49.85 o
  -3   5  11        182.28        124.42        53.80 o
  -2   5  11       2549.97       2520.51        71.88 o
  -1   5  11       1272.93       1395.59        47.98 o
   0   5  11        494.30        506.64        39.53 o
  -5   6  11       4616.22       4439.58       222.19 o
  -4   6  11        536.52        537.89        48.53 o
  -3   6  11        648.85        624.46        90.43 o
  -2   6  11        576.02        563.65        60.58 o
  -1   6  11       1509.24       1399.94        76.66 o
   0   6  11       1004.83        792.00       109.36 o
  -4   7  11       3786.61       3806.22       144.88 o
  -3   7  11         17.02         68.05        45.23 o
  -4   8  11        884.18        918.40        65.83 o
   0   0  12         17.31        -28.83        52.16 o
   0   1  12        917.45        992.54        33.03 o
  -1   2  12        174.96        200.42        24.64 o
   0   2  12       2407.30       2493.00        63.63 o
  -2   3  12       1824.67       1826.62        57.29 o
  -1   3  12       1778.42       2086.63        51.27 o
   0   3  12        596.41        616.26        74.54 o
  -3   4  12       2701.33       2761.02        72.18 o
  -2   4  12       2955.91       2971.61       110.05 o
  -1   4  12        133.62        199.59        45.50 o
   0   4  12       2634.40       2726.77        83.74 o
  -4   5  12       2321.94       2535.17       135.01 o
  -3   5  12       1756.14       1858.02       117.84 o
  -2   5  12       1865.49       2015.49       135.63 o
  -1   5  12        130.77         53.21        83.56 o
   0   5  12       2054.04       2228.28       145.55 o
   0   2  13         15.56         31.15        52.01 o
  -2   3  13        113.86        212.65        43.90 o
  -1   3  13        789.91        766.82        87.26 o
   0   3  13        413.54        421.20        50.56 o
  -2   4  13        137.53        196.34        73.68 o
  -1   4  13        880.82        821.69        92.94 o
                                                
