# Supplementary material for: Crystal structures of Ca4+xY3–xSi7O15+xN5–x (0 ≤ x ≤ 1) comprising of an isolated [Si7(O,N)19] unit
Source: Acta Crystallogr E Crystallogr Commun. 2019 Jan 25;75(Pt 2):260–3. doi: 10.1107/S2056989019001257 (PMC6362659; doi:10.1107/S2056989019001257)
Supplement: Supplementary file 3 [file e-75-00260-2sup3.hkl]

#
# h,k,l, Fc-squared, Fo-squared, sigma(Fo-squared), status flag
#
data_2
_shelx_title ' shelxt_a.res in P6(3)/m'
_shelx_refln_list_code          4
_shelx_F_calc_maximum      308.32
_exptl_crystal_F_000       882.00
_reflns_d_resolution_high  0.7703

loop_
 _space_group_symop_operation_xyz
 'x, y, z'
 '-y, x-y, z'
 '-x+y, -x, z'
 '-x, -y, z+1/2'
 'y, -x+y, z+1/2'
 'x-y, x, z+1/2'
 '-x, -y, -z'
 'y, -x+y, -z'
 'x-y, x, -z'
 'x, y, -z-1/2'
 '-y, x-y, -z-1/2'
 '-x+y, -x, -z-1/2'

_cell_length_a    10.0792
_cell_length_b    10.0792
_cell_length_c     9.9900
_cell_angle_alpha  90.000
_cell_angle_beta   90.000
_cell_angle_gamma 120.000

_shelx_F_squared_multiplier     1.000

loop_
 _refln_index_h
 _refln_index_k
 _refln_index_l
 _refln_F_squared_calc
 _refln_F_squared_meas
 _refln_F_squared_sigma
 _refln_observed_status
  -1   2   0       1722.50       1731.06        38.35 o
   0   2   0       2111.24       1996.48        22.18 o
  -2   3   0         22.64         52.31         1.84 o
  -1   3   0      35489.61      35429.42       534.13 o
   0   3   0       4792.19       3950.79        56.89 o
  -3   4   0        405.00        462.90         9.08 o
  -2   4   0       8568.14       7661.72        94.01 o
  -1   4   0       2428.42       2646.19        65.26 o
   0   4   0       2586.60       2858.35        65.86 o
  -4   5   0      95063.11     117301.72      2486.68 o
  -3   5   0       5478.24       5181.31        83.96 o
  -2   5   0       2238.98       2394.94        44.48 o
  -1   5   0        115.20        139.03         2.76 o
   0   5   0         57.13         87.62         5.92 o
  -5   6   0        145.32        155.54         6.83 o
  -4   6   0       4331.85       4549.68       101.62 o
  -3   6   0         64.82         62.02         2.72 o
  -2   6   0      26544.94      23792.30       337.54 o
  -1   6   0        903.36        809.77        14.89 o
   0   6   0         40.65         71.44         5.16 o
  -6   7   0        611.54        599.17        13.21 o
  -5   7   0       2308.56       2474.31        58.81 o
  -4   7   0        419.14        460.90         7.77 o
  -3   7   0        102.98         97.60         3.82 o
  -2   7   0      12037.39      11468.85       135.65 o
  -1   7   0        115.15        128.91         7.36 o
   0   7   0      19074.31      17338.76       315.96 o
  -7   8   0       1905.70       1978.03        35.28 o
  -6   8   0         10.69          8.15         3.65 o
  -5   8   0      21581.05      19208.51       282.14 o
  -4   8   0       2567.49       2692.69        58.06 o
  -3   8   0       2707.04       3207.45        65.70 o
  -2   8   0        428.47        378.04         8.42 o
  -1   8   0         33.95         60.76         4.74 o
   0   8   0        407.47        376.22        11.46 o
  -8   9   0       1081.20       1079.97        20.10 o
  -7   9   0        341.85        317.22        10.81 o
  -6   9   0       2419.74       2565.19        40.60 o
  -5   9   0       1748.32       1708.49        27.26 o
  -4   9   0       1178.43       1095.32        23.20 o
  -3   9   0      16089.54      14863.65       252.68 o
  -2   9   0       3601.33       3744.77       104.85 o
  -1   9   0         24.01         35.35         5.27 o
   0   9   0       7675.16       7846.66       123.00 o
  -9  10   0        353.90        329.60        11.55 o
  -8  10   0       9465.55      10119.39       157.97 o
  -7  10   0        199.73        173.05         6.86 o
  -6  10   0        227.16        223.63         6.59 o
  -5  10   0         29.14         40.63         2.59 o
  -4  10   0         14.34         13.55         1.84 o
  -3  10   0       4073.29       4156.94       108.74 o
  -2  10   0         25.58         26.92         3.30 o
  -1  10   0       8456.48       8687.43       137.05 o
   0  10   0       2892.17       2971.82        45.34 o
 -10  11   0        209.87        232.32        14.03 o
  -9  11   0       1019.72       1026.77        20.13 o
  -8  11   0       4025.19       4102.02        90.24 o
  -7  11   0        460.86        433.78         8.33 o
  -6  11   0       9904.68      10549.10       160.87 o
  -5  11   0        234.76        236.44        17.48 o
  -4  11   0       2995.45       3092.68        53.69 o
  -3  11   0         55.07         48.25        12.11 o
  -2  11   0         47.57         25.21         6.95 o
  -1  11   0       1177.92       1205.98        32.09 o
   0  11   0         40.82         18.68         9.57 o
 -10  12   0        569.99        507.64        24.35 o
  -9  12   0         59.54         32.38        10.46 o
  -8  12   0        158.79        148.79        10.23 o
  -7  12   0        888.32        872.17        22.54 o
  -6  12   0       1813.10       1906.39        53.54 o
  -5  12   0        201.59        206.11        25.88 o
  -4  12   0       2173.09       2126.23        41.33 o
  -3  12   0       2087.00       2117.83        52.28 o
  -2  12   0        772.15        811.69        27.44 o
  -7  13   0        656.66        688.20        36.03 o
  -6  13   0          8.40         14.72        14.03 o
   0   1   1        738.58        910.57         9.53 o
  -1   2   1        665.16        473.84         3.66 o
   0   2   1        406.68        557.40         3.67 o
  -2   3   1       1210.11       1203.23        10.57 o
  -1   3   1      20643.97      23327.97       213.96 o
   0   3   1       1034.44       1090.43         8.25 o
  -3   4   1       3447.11       3181.54        63.38 o
  -2   4   1        321.01        380.16         4.14 o
  -1   4   1       1151.99       1178.79        12.32 o
   0   4   1       2466.53       2123.79        21.97 o
  -4   5   1         17.66         18.79         1.50 o
  -3   5   1        614.41        540.21         5.39 o
  -2   5   1       2645.81       2803.91        25.20 o
  -1   5   1        364.46        355.33         2.88 o
   0   5   1         58.00         99.34         1.96 o
  -5   6   1       9819.31       9281.13       115.39 o
  -4   6   1        294.78        400.32         3.27 o
  -3   6   1         57.52         82.72         1.70 o
  -2   6   1       1637.14       1790.70        18.79 o
  -1   6   1        329.53        351.24         3.88 o
   0   6   1         41.16         56.59         3.82 o
  -6   7   1       4176.50       4090.52        44.56 o
  -5   7   1         93.24        116.10         2.46 o
  -4   7   1          3.34          2.69         1.13 o
  -3   7   1       1940.47       2209.69        27.37 o
  -2   7   1         92.56        108.07         1.68 o
  -1   7   1         58.61         73.61         2.77 o
   0   7   1         29.11         15.64         3.65 o
  -7   8   1        342.76        317.22         6.52 o
  -6   8   1        139.85        118.05         3.10 o
  -5   8   1         64.57         59.24         1.82 o
  -4   8   1        473.44        477.18         6.33 o
  -3   8   1        780.60        925.52        10.40 o
  -2   8   1         17.65         11.51         1.54 o
  -1   8   1         14.68         13.89         3.26 o
   0   8   1        674.36        725.25        11.85 o
  -8   9   1         37.76         25.06         3.65 o
  -7   9   1       1218.49       1150.66        13.14 o
  -6   9   1          1.77          3.51         1.06 o
  -5   9   1         26.97         32.25         1.87 o
  -4   9   1        303.97        291.56         4.35 o
  -3   9   1        140.66        134.55         3.90 o
  -2   9   1         42.49         63.71         4.11 o
  -1   9   1       3452.95       3417.38        37.79 o
   0   9   1        421.86        435.23         9.46 o
  -9  10   1          0.70         -1.38         2.75 o
  -8  10   1          9.66          9.02         2.61 o
  -7  10   1       1704.05       1649.46        17.28 o
  -6  10   1       5569.17       5833.21        65.18 o
  -5  10   1         42.83         40.03         2.61 o
  -4  10   1        102.70        101.90         2.56 o
  -3  10   1         77.55         79.30         4.05 o
  -2  10   1         24.41         26.56         3.48 o
  -1  10   1         17.84         12.93         3.55 o
   0  10   1          4.52          6.43         3.10 o
 -10  11   1        119.61        112.39        13.60 o
  -9  11   1          1.75          7.37         3.45 o
  -8  11   1         37.54         36.30         5.11 o
  -7  11   1        141.01        175.82         6.82 o
  -6  11   1         46.45         50.23         2.31 o
  -5  11   1        180.30        140.02         4.50 o
  -4  11   1          2.63          6.06         2.10 o
  -3  11   1       1792.18       1717.79        20.78 o
  -2  11   1        306.00        253.32         8.34 o
  -1  11   1        112.36        112.90        14.06 o
   0  11   1         10.92          5.80         5.69 o
 -10  12   1       3878.67       3643.99        50.62 o
  -9  12   1        228.18        208.18        11.16 o
  -8  12   1         19.14         30.02         4.83 o
  -7  12   1         19.70         11.47         3.15 o
  -6  12   1          0.11         -3.44         6.55 o
  -5  12   1       1386.77       1247.76        20.47 o
  -4  12   1       1203.59       1232.36        18.29 o
  -3  12   1         26.30         16.11         4.40 o
  -2  12   1          3.53          7.93         4.92 o
  -7  13   1        199.38        189.56        25.40 o
  -6  13   1        388.05        377.49        22.22 o
   0   0   2      10401.01       6945.21       127.60 o
   0   1   2       3320.72       3445.99        24.09 o
  -1   2   2       3476.48       2727.74        20.79 o
   0   2   2        130.28         94.22         2.07 o
  -2   3   2        228.55        336.55         2.93 o
  -1   3   2      59163.00      70519.51       797.92 o
   0   3   2       1059.33        779.12         5.62 o
  -3   4   2        233.00        216.60         2.68 o
  -2   4   2       1037.53       1563.78        11.14 o
  -1   4   2      11475.37      10955.69        84.82 o
   0   4   2        486.12        435.07         3.74 o
  -4   5   2      40452.08      37506.58       424.73 o
  -3   5   2         73.84        122.83         2.88 o
  -2   5   2        307.66        251.58         3.43 o
  -1   5   2       2194.66       1994.92        14.38 o
   0   5   2        113.34         63.78         2.60 o
  -5   6   2       9975.27       9885.52        87.51 o
  -4   6   2       6726.80       6663.82       115.71 o
  -3   6   2       1113.90       1073.89         8.96 o
  -2   6   2      29730.95      26909.68       276.91 o
  -1   6   2       1036.54       1072.65        10.68 o
   0   6   2        923.62        957.42         8.12 o
  -6   7   2       2099.64       2045.74        16.37 o
  -5   7   2       3267.93       3283.56        36.61 o
  -4   7   2          6.51         16.37         1.65 o
  -3   7   2       2178.17       2355.90        23.61 o
  -2   7   2         89.36        148.20         2.84 o
  -1   7   2        179.95        171.85         3.39 o
   0   7   2      12341.50      11659.31       170.09 o
  -7   8   2       6226.29       6169.55        86.73 o
  -6   8   2         96.98         82.39         2.43 o
  -5   8   2      11577.36      11210.46       140.55 o
  -4   8   2       1943.19       1825.79        15.54 o
  -3   8   2         10.25          9.44         1.95 o
  -2   8   2        526.05        498.33         8.10 o
  -1   8   2        150.56        136.78         4.04 o
   0   8   2       3478.43       3567.06        37.39 o
  -8   9   2         17.85         14.96         2.75 o
  -7   9   2        133.58        140.44         4.27 o
  -6   9   2         69.26         84.23         3.71 o
  -5   9   2       2833.04       2787.04        25.94 o
  -4   9   2        130.38        129.64         2.97 o
  -3   9   2      16665.17      15947.38       154.49 o
  -2   9   2       1256.32       1124.90        10.91 o
  -1   9   2        197.15        187.57         6.70 o
   0   9   2       1436.34       1386.86        20.77 o
  -9  10   2         47.89         49.96         5.55 o
  -8  10   2      10886.59      11485.64       126.74 o
  -7  10   2       2440.22       2385.23        25.32 o
  -6  10   2        279.31        262.53         4.24 o
  -5  10   2         71.74         74.61         3.09 o
  -4  10   2        251.66        260.75         4.22 o
  -3  10   2       2492.54       2397.74        26.50 o
  -2  10   2        111.20        116.41         7.59 o
  -1  10   2       9573.49      10023.64       119.08 o
   0  10   2       1026.35        881.11        15.13 o
 -10  11   2         24.05          7.81         4.44 o
  -9  11   2        779.22        756.58        15.53 o
  -8  11   2       2507.70       2330.89        28.35 o
  -7  11   2        187.95        174.81         7.60 o
  -6  11   2       7317.12       7731.48        79.12 o
  -5  11   2       1208.63       1088.33        10.16 o
  -4  11   2       5768.94       5713.09        59.97 o
  -3  11   2        176.02        178.64        13.36 o
  -2  11   2         22.69         21.59         4.90 o
  -1  11   2       1624.79       1584.97        25.44 o
   0  11   2         57.94         32.18         9.17 o
 -10  12   2       1490.60       1327.09        24.09 o
  -9  12   2        228.40        170.01         8.61 o
  -8  12   2         68.18         65.08         5.69 o
  -7  12   2         82.72         72.24         8.65 o
  -6  12   2       4778.61       4924.76        70.98 o
  -5  12   2         30.31         34.37         6.69 o
  -4  12   2       7667.97       8003.35       106.58 o
  -3  12   2       1882.79       1818.23        30.56 o
  -2  12   2          1.68         -3.65         5.87 o
   0   1   3       9506.76      10150.33        89.95 o
  -1   2   3        612.15        582.65         5.61 o
   0   2   3       6899.32       5673.97        41.69 o
  -2   3   3       3489.54       3353.02        23.41 o
  -1   3   3       1040.81       1155.19         9.00 o
   0   3   3       6560.64       6376.18        46.82 o
  -3   4   3       5038.92       5332.10        50.33 o
  -2   4   3       4124.49       4185.08        32.51 o
  -1   4   3       1118.83       1791.32        12.71 o
   0   4   3       1823.09       2188.25        14.96 o
  -4   5   3         35.26         32.87         1.82 o
  -3   5   3        160.60        225.98         3.86 o
  -2   5   3       3458.99       3585.26        27.18 o
  -1   5   3       2068.39       2129.64        15.79 o
   0   5   3       1351.78       1572.74        12.31 o
  -5   6   3      15833.34      15198.98       140.12 o
  -4   6   3        995.87       1219.91        11.32 o
  -3   6   3        274.68        279.61         4.73 o
  -2   6   3       1093.82       1099.29         9.68 o
  -1   6   3       1491.83       1393.22        13.96 o
   0   6   3        893.62        902.55        10.84 o
  -6   7   3         19.82         23.75         2.16 o
  -5   7   3        726.17        716.82         6.43 o
  -4   7   3       5704.22       5791.12        47.15 o
  -3   7   3        776.53        925.44         9.16 o
  -2   7   3       1902.40       1839.38        16.76 o
  -1   7   3       6524.29       6549.55        71.34 o
   0   7   3        786.54        728.52         7.85 o
  -7   8   3        939.72        913.45         9.08 o
  -6   8   3       1932.31       1836.32        20.01 o
  -5   8   3       1219.98       1174.55        13.43 o
  -4   8   3       1004.78       1041.75        10.91 o
  -3   8   3      16710.22      16428.53       166.52 o
  -2   8   3       1740.21       1809.43        21.32 o
  -1   8   3          0.86          2.96         2.11 o
   0   8   3       1170.55       1207.03        12.71 o
  -8   9   3       2203.07       2144.81        18.92 o
  -7   9   3       2721.15       2628.26        24.89 o
  -6   9   3         24.75         23.13         1.71 o
  -5   9   3          8.90          9.62         2.11 o
  -4   9   3          5.97          8.90         2.04 o
  -3   9   3        171.65        194.11         4.99 o
  -2   9   3         88.27         98.99         3.95 o
  -1   9   3         86.98         99.41         4.37 o
   0   9   3        160.69        170.78         6.77 o
  -9  10   3          0.99          6.82         4.59 o
  -8  10   3          3.14          3.99         2.06 o
  -7  10   3       1291.48       1207.11        14.77 o
  -6  10   3         68.19         51.53         2.05 o
  -5  10   3        819.31        836.05         9.18 o
  -4  10   3         28.42         22.35         2.31 o
  -3  10   3        210.37        194.12         4.54 o
  -2  10   3        386.64        383.35         6.50 o
  -1  10   3         26.68         30.11         5.26 o
   0  10   3        158.99        188.76        10.55 o
 -10  11   3        332.96        318.87        12.48 o
  -9  11   3        176.23        178.10        13.08 o
  -8  11   3         76.57        100.90         7.07 o
  -7  11   3        147.00        155.53         6.85 o
  -6  11   3        140.43        154.09         5.83 o
  -5  11   3        301.90        332.06         6.40 o
  -4  11   3        770.91        835.55        11.09 o
  -3  11   3         36.88         33.70         5.31 o
  -2  11   3        471.48        454.57        11.94 o
  -1  11   3          0.10          1.58         3.43 o
   0  11   3       1347.82       1492.26        27.49 o
  -9  12   3        248.17        258.49        10.94 o
  -8  12   3       2076.12       2163.09        29.90 o
  -7  12   3         21.66         21.23         4.59 o
  -6  12   3        362.85        396.29        10.23 o
  -5  12   3         26.22         18.78         4.28 o
  -4  12   3       1535.56       1671.24        24.87 o
  -3  12   3         28.41         32.53         6.15 o
   0   0   4      67181.15      78788.76      2663.19 o
   0   1   4        282.04        408.33         6.02 o
  -1   2   4         32.62         71.50         2.95 o
   0   2   4       1807.32       1726.26        13.64 o
  -2   3   4         55.40         82.84         2.72 o
  -1   3   4      37385.69      38733.02       432.21 o
   0   3   4       6428.60       6657.29        52.52 o
  -3   4   4       1013.35       1021.03         8.97 o
  -2   4   4      11684.44      11990.74       102.10 o
  -1   4   4         88.92        112.42         3.34 o
   0   4   4       1472.79       1509.37        11.63 o
  -4   5   4      10087.49       9923.79        85.14 o
  -3   5   4       1344.68       1132.44         9.35 o
  -2   5   4        435.96        480.79         4.72 o
  -1   5   4         58.34         88.32         2.82 o
   0   5   4       1142.19        998.46         8.55 o
  -5   6   4       1719.39       1784.25        14.58 o
  -4   6   4         71.59         76.93         2.80 o
  -3   6   4        726.77        700.82         7.44 o
  -2   6   4      15855.29      15172.90       141.91 o
  -1   6   4       4773.59       4926.84        37.61 o
   0   6   4       2169.66       2157.06        19.42 o
  -6   7   4         43.47         51.78         2.37 o
  -5   7   4       3092.85       3091.27        27.47 o
  -4   7   4         90.84         88.67         3.42 o
  -3   7   4        230.51        250.01         5.17 o
  -2   7   4      13494.48      13939.69       137.34 o
  -1   7   4         11.82         12.65         1.55 o
   0   7   4      15113.36      14868.37       189.90 o
  -7   8   4        669.28        678.96         9.49 o
  -6   8   4         62.63         62.59         2.22 o
  -5   8   4      15070.88      15289.89       152.49 o
  -4   8   4        498.93        555.63         7.68 o
  -3   8   4         37.76         30.64         2.60 o
  -2   8   4         22.30         26.79         2.56 o
  -1   8   4         44.18         60.01         4.42 o
   0   8   4        240.57        235.09         6.40 o
  -8   9   4        102.02        112.67         4.40 o
  -7   9   4        280.54        260.17         6.78 o
  -6   9   4       4929.97       5237.05        51.85 o
  -5   9   4       3150.19       3284.61        30.19 o
  -4   9   4        548.49        510.36         7.37 o
  -3   9   4       4703.40       4935.32        43.83 o
  -2   9   4       1498.56       1505.97        17.44 o
  -1   9   4       1522.97       1434.25        15.47 o
   0   9   4       3249.55       3294.97        31.72 o
  -9  10   4        179.71        150.77         9.21 o
  -8  10   4       3643.29       3749.10        37.22 o
  -7  10   4         20.46         23.46         3.85 o
  -6  10   4       1188.47       1116.08        11.16 o
  -5  10   4         72.17         94.50         3.95 o
  -4  10   4         94.90         94.32         4.70 o
  -3  10   4        874.46        916.04        13.52 o
  -2  10   4        187.20        168.70         6.71 o
  -1  10   4       1919.10       1885.36        24.53 o
   0  10   4       3084.70       3239.94        49.15 o
 -10  11   4         98.70         75.38         8.83 o
  -9  11   4        386.04        389.63        14.06 o
  -8  11   4       1462.80       1588.25        24.55 o
  -7  11   4         30.98         32.87         4.24 o
  -6  11   4       3440.87       3460.19        40.08 o
  -5  11   4        936.89       1049.16        12.69 o
  -4  11   4       5312.84       5150.88        51.92 o
  -3  11   4         30.81         24.28         5.14 o
  -2  11   4         29.66         27.92         4.83 o
  -1  11   4       1273.18       1335.88        26.99 o
  -8  12   4         15.22         13.40         4.16 o
  -7  12   4        190.21        202.33         9.78 o
  -6  12   4        589.87        560.02        10.55 o
  -5  12   4         69.19         69.63         6.74 o
  -4  12   4       2240.77       2213.69        30.92 o
   0   1   5        518.92        368.04         6.40 o
  -1   2   5       9655.09       8616.18        74.29 o
   0   2   5       3712.51       3661.61        28.81 o
  -2   3   5       4483.98       4418.74        34.28 o
  -1   3   5       1395.11       1430.70        12.70 o
   0   3   5       1346.30       1239.19        11.59 o
  -3   4   5       6522.92       6716.38        54.11 o
  -2   4   5        342.06        317.74         5.60 o
  -1   4   5       9966.98      10200.16        90.27 o
   0   4   5       5987.38       5953.77        49.65 o
  -4   5   5         20.59         18.59         2.76 o
  -3   5   5       4357.67       4481.53        33.87 o
  -2   5   5       8800.68       8665.31        80.79 o
  -1   5   5       4514.50       4609.61        38.19 o
   0   5   5        272.66        234.82         4.99 o
  -5   6   5       5780.00       6269.10        52.44 o
  -4   6   5        214.32        173.25         3.49 o
  -3   6   5       2255.78       2133.40        16.16 o
  -2   6   5          7.27         20.34         1.27 o
  -1   6   5        582.14        542.88         6.82 o
   0   6   5       6258.46       6472.08        54.67 o
  -6   7   5       6313.07       6694.97        58.29 o
  -5   7   5       4399.18       4500.85        37.59 o
  -4   7   5       2409.04       2467.54        21.55 o
  -3   7   5       3532.41       3758.56        32.84 o
  -2   7   5         41.97         42.92         3.21 o
  -1   7   5        619.76        557.08         6.24 o
   0   7   5        119.32        120.33         3.42 o
  -7   8   5        193.55        195.17         4.01 o
  -6   8   5         63.78         58.28         3.19 o
  -5   8   5        235.90        251.58         5.57 o
  -4   8   5        869.31        823.12        10.29 o
  -3   8   5         53.99         51.09         3.36 o
  -2   8   5       1614.11       1571.06        15.02 o
  -1   8   5        205.42        185.03         3.91 o
   0   8   5       2042.11       2036.37        22.45 o
  -8   9   5       1437.12       1417.73        17.00 o
  -7   9   5       3332.56       3479.56        29.70 o
  -6   9   5         73.54         76.57         3.21 o
  -5   9   5        754.86        746.61         9.93 o
  -4   9   5       1961.21       1937.44        19.23 o
  -3   9   5          1.07          3.24         2.20 o
  -2   9   5       1039.15       1079.34        11.71 o
  -1   9   5       9233.06       9724.56       101.97 o
   0   9   5       1527.94       1557.02        18.62 o
  -9  10   5         43.12         46.11         8.18 o
  -8  10   5          1.76          3.64         1.97 o
  -7  10   5         25.86          9.43         2.99 o
  -6  10   5      10490.43      11255.19       111.52 o
  -5  10   5       2551.81       2631.90        27.13 o
  -4  10   5          7.82         14.60         2.67 o
  -3  10   5          4.00          8.14         3.13 o
  -2  10   5        979.31        930.11        17.08 o
  -1  10   5         13.20         13.12         4.13 o
   0  10   5         68.72         55.25         7.85 o
  -9  11   5         19.25         15.86         6.40 o
  -8  11   5        398.54        407.22        11.71 o
  -7  11   5        725.20        759.88        11.76 o
  -6  11   5        154.50        174.03         7.34 o
  -5  11   5        186.31        176.95         5.29 o
  -4  11   5       2883.45       2812.97        30.51 o
  -3  11   5       3146.69       3233.79        37.66 o
  -2  11   5        384.48        361.55        10.62 o
  -7  12   5          0.24         -0.75         4.44 o
  -6  12   5          1.52          2.48         3.12 o
  -5  12   5       1226.69       1267.33        35.83 o
   0   0   6       9780.59      10251.77       237.67 o
   0   1   6       2011.46       2005.12        20.12 o
  -1   2   6       4633.00       4643.09        39.39 o
   0   2   6         96.97        104.13         4.39 o
  -2   3   6        565.87        509.02         7.95 o
  -1   3   6      13770.02      13041.35       120.93 o
   0   3   6       1029.99       1029.49        11.74 o
  -3   4   6        401.82        358.04         6.07 o
  -2   4   6        260.77        333.72         6.86 o
  -1   4   6       7165.23       7589.95        65.42 o
   0   4   6        785.50        728.82        10.49 o
  -4   5   6       1854.02       1647.10        14.77 o
  -3   5   6         37.94         52.92         3.87 o
  -2   5   6         33.11         38.36         3.62 o
  -1   5   6       2979.55       2957.11        25.91 o
   0   5   6        401.84        419.10         6.82 o
  -5   6   6       5089.63       5367.18        47.43 o
  -4   6   6       1596.79       1570.71        15.46 o
  -3   6   6       2073.83       2106.77        17.93 o
  -2   6   6       5595.42       5526.07        46.21 o
  -1   6   6        924.97        890.20        11.29 o
   0   6   6        124.73        126.13         4.29 o
  -6   7   6       2308.36       2270.63        21.07 o
  -5   7   6        287.83        298.22         6.72 o
  -4   7   6         59.69         61.71         4.03 o
  -3   7   6       1893.68       1829.34        18.81 o
  -2   7   6        120.57        126.65         5.33 o
  -1   7   6         15.80         24.26         1.83 o
   0   7   6       2114.01       1988.17        21.45 o
  -7   8   6       2885.03       3002.12        28.47 o
  -6   8   6         61.98         61.09         3.67 o
  -5   8   6       1713.70       1603.31        18.01 o
  -4   8   6        984.58        997.18        12.64 o
  -3   8   6       1431.51       1467.84        17.52 o
  -2   8   6       1119.36       1043.21        12.92 o
  -1   8   6        687.17        696.21         9.76 o
   0   8   6       1755.08       1709.23        19.85 o
  -8   9   6        625.39        609.54        12.27 o
  -7   9   6        254.86        239.15         6.24 o
  -6   9   6         45.32         64.54         4.01 o
  -5   9   6       1242.20       1237.59        14.27 o
  -4   9   6        474.09        448.77         8.25 o
  -3   9   6       3022.71       3087.83        28.85 o
  -2   9   6        256.87        244.44         5.74 o
  -1   9   6        267.36        238.13         7.72 o
   0   9   6        961.97        849.50        15.77 o
  -9  10   6        229.44        227.28        12.58 o
  -8  10   6       2517.98       2472.80        30.03 o
  -7  10   6       1934.41       1827.39        21.82 o
  -6  10   6        475.00        417.49         8.05 o
  -5  10   6        696.22        700.30        10.00 o
  -4  10   6        486.60        493.17         7.78 o
  -3  10   6        446.08        411.99         9.15 o
  -2  10   6        587.91        610.58        11.71 o
  -1  10   6       1787.11       1651.33        26.72 o
   0  10   6        344.76        291.85        13.55 o
  -8  11   6        470.75        476.07        18.72 o
  -7  11   6         11.95         10.35         3.74 o
  -6  11   6       1161.21       1078.08        17.41 o
  -5  11   6        898.30        840.30        17.96 o
  -4  11   6       1485.41       1391.79        18.57 o
  -3  11   6        430.70        422.99        12.51 o
   0   1   7       3734.45       3912.55        38.60 o
  -1   2   7       6000.59       6482.46        59.44 o
   0   2   7      12787.05      12615.15       124.16 o
  -2   3   7       3655.58       3694.23        34.85 o
  -1   3   7       7148.51       8071.78        73.38 o
   0   3   7       1099.27       1068.56        12.57 o
  -3   4   7       1003.32       1028.50        11.96 o
  -2   4   7       2349.41       2284.62        22.59 o
  -1   4   7        705.74        563.62         9.36 o
   0   4   7        753.80        815.50        11.40 o
  -4   5   7          3.11          2.25         2.25 o
  -3   5   7        968.28        914.68        11.10 o
  -2   5   7       4689.59       4790.86        43.42 o
  -1   5   7       3945.81       4031.54        37.21 o
   0   5   7        800.98        727.46        10.21 o
  -5   6   7       6915.97       7166.68        66.62 o
  -4   6   7       1373.83       1327.82        13.59 o
  -3   6   7       3639.96       3694.03        32.74 o
  -2   6   7        470.48        459.38         8.05 o
  -1   6   7       4813.12       5110.97        46.64 o
   0   6   7       9153.52       9882.85        90.80 o
  -6   7   7        290.26        320.96         7.35 o
  -5   7   7       7837.90       8433.90        79.34 o
  -4   7   7       8285.45       9105.67        82.64 o
  -3   7   7          5.42          7.44         1.46 o
  -2   7   7        156.86        160.78         4.57 o
  -1   7   7       3538.01       3747.59        35.01 o
   0   7   7        209.58        233.77         5.14 o
  -7   8   7         49.04         54.86         3.36 o
  -6   8   7        608.57        682.45        10.13 o
  -5   8   7        268.97        287.91         7.66 o
  -4   8   7        357.56        378.78         8.40 o
  -3   8   7       7733.96       8560.72        90.26 o
  -2   8   7       2392.89       2380.02        24.56 o
  -1   8   7        324.05        326.08         8.20 o
   0   8   7         15.45         30.93         3.29 o
  -8   9   7       1818.54       1820.25        26.79 o
  -7   9   7        976.37        964.26        15.20 o
  -6   9   7         72.19         69.93         4.95 o
  -5   9   7        789.84        805.87        12.99 o
  -4   9   7        224.35        212.30         7.65 o
  -3   9   7         31.61         35.72         3.89 o
  -2   9   7        122.27         96.73         6.15 o
  -1   9   7       1304.06       1366.64        21.68 o
   0   9   7        521.00        498.37        12.30 o
  -8  10   7         18.31         11.85         4.24 o
  -7  10   7       3363.82       3253.03        38.88 o
  -6  10   7        255.26        284.79        10.31 o
  -5  10   7       3423.37       3616.38        38.74 o
  -4  10   7        217.94        243.25         8.23 o
  -3  10   7        110.60        111.17         7.18 o
  -2  10   7       2404.82       2452.06        33.52 o
  -6  11   7         34.73         40.73        10.46 o
   0   0   8      27480.43      26494.13       798.83 o
   0   1   8       1351.45       1276.57        17.61 o
  -1   2   8         56.62         67.36         5.21 o
   0   2   8       3165.49       3131.73        32.18 o
  -2   3   8       1907.61       1849.48        23.86 o
  -1   3   8        270.16        259.53         8.03 o
   0   3   8        572.72        543.97        10.67 o
  -3   4   8       1816.24       1802.69        19.26 o
  -2   4   8       4106.73       4245.10        41.02 o
  -1   4   8        125.65        119.73         6.02 o
   0   4   8        912.55        888.34        13.40 o
  -4   5   8       1073.92       1095.81        14.08 o
  -3   5   8       3499.49       3484.08        33.09 o
  -2   5   8       3583.38       3399.44        32.80 o
  -1   5   8         27.17         35.95         4.38 o
   0   5   8       1250.28       1237.56        16.16 o
  -5   6   8         23.67         21.87         3.95 o
  -4   6   8       1013.32       1003.75        14.58 o
  -3   6   8         77.54         73.94         5.40 o
  -2   6   8        129.30        140.71         6.72 o
  -1   6   8        737.09        783.51        12.37 o
   0   6   8        780.46        761.84        12.01 o
  -6   7   8         64.31         82.00         5.39 o
  -5   7   8       2833.32       2861.83        27.14 o
  -4   7   8       2254.93       2264.51        23.35 o
  -3   7   8        272.51        282.53         7.41 o
  -2   7   8       2678.95       2703.89        26.04 o
  -1   7   8       2178.62       2133.70        23.27 o
   0   7   8        458.55        471.81         7.74 o
  -7   8   8         52.20         56.76         6.14 o
  -6   8   8       1508.66       1565.91        20.18 o
  -5   8   8        749.71        758.35        13.10 o
  -4   8   8        326.53        295.13         9.16 o
  -3   8   8         86.15        105.50         6.38 o
  -2   8   8        275.06        309.00         8.02 o
  -1   8   8        216.13        217.35         6.56 o
   0   8   8        107.67        135.67        10.42 o
  -8   9   8        253.35        270.28        12.13 o
  -7   9   8        666.34        725.66        16.94 o
  -6   9   8        932.78        888.58        13.59 o
  -5   9   8        257.56        278.84         8.27 o
  -4   9   8        401.86        443.38        11.08 o
  -3   9   8         13.37         13.34         3.98 o
  -2   9   8       1112.74       1126.75        21.40 o
  -1   9   8        763.57        765.97        16.86 o
  -7  10   8         18.59          9.53         5.48 o
  -6  10   8        360.64        405.34        11.44 o
  -5  10   8         84.52         74.82         7.34 o
  -4  10   8        426.86        434.66        12.13 o
  -3  10   8        854.69        960.19        17.90 o
   0   1   9        950.54        878.04        15.73 o
  -1   2   9       3844.39       3775.99        40.19 o
   0   2   9        630.29        575.84        12.06 o
  -2   3   9       1406.11       1296.98        18.25 o
  -1   3   9        941.17        908.12        14.91 o
   0   3   9       1449.89       1362.59        19.46 o
  -3   4   9       5764.17       5820.55        56.35 o
  -2   4   9        466.48        450.73         9.74 o
  -1   4   9       3628.16       3643.46        38.56 o
   0   4   9       4481.39       4465.81        45.30 o
  -4   5   9          3.05          4.39         3.59 o
  -3   5   9       3006.06       3003.94        31.38 o
  -2   5   9       3798.17       3741.33        36.31 o
  -1   5   9       2524.97       2436.25        27.84 o
   0   5   9        516.70        483.05        10.17 o
  -5   6   9       1770.34       1722.84        21.27 o
  -4   6   9        371.08        382.45         9.26 o
  -3   6   9       1047.25        995.28        16.50 o
  -2   6   9         66.30         62.61         6.03 o
  -1   6   9         57.67         51.47         5.48 o
   0   6   9       3177.15       3304.75        33.61 o
  -6   7   9       2984.48       2992.91        33.79 o
  -5   7   9       2325.74       2391.05        25.89 o
  -4   7   9        995.51        959.54        14.15 o
  -3   7   9       1371.88       1344.46        19.15 o
  -2   7   9        197.73        209.74         8.15 o
  -1   7   9        414.30        374.05         9.79 o
   0   7   9        371.13        363.75         9.41 o
  -7   8   9        243.03        263.13         9.68 o
  -6   8   9         21.79         14.31         4.74 o
  -5   8   9        430.68        439.71        12.19 o
  -4   8   9        695.21        653.68        13.65 o
  -3   8   9        309.50        347.00        10.85 o
  -2   8   9       1427.44       1485.08        20.35 o
  -1   8   9         95.05         67.72         5.40 o
   0   8   9        674.05        619.95        21.44 o
  -6   9   9         48.21         48.69         4.78 o
  -5   9   9        142.93        137.68         7.13 o
  -4   9   9       1500.24       1507.78        22.39 o
  -3   9   9          9.03          5.73         3.56 o
   0   0  10       5541.27       5728.24       246.53 o
   0   1  10       2054.29       1978.43        28.45 o
  -1   2  10       3623.72       3585.50        41.48 o
   0   2  10        484.41        481.48        12.37 o
  -2   3  10       1662.62       1622.90        22.62 o
  -1   3  10        805.68        767.30        14.57 o
   0   3  10        397.86        332.97        10.84 o
  -3   4  10        521.26        537.52        12.98 o
  -2   4  10        109.58        119.08         6.85 o
  -1   4  10       2429.67       2432.52        29.85 o
   0   4  10        557.31        581.80        13.44 o
  -4   5  10          3.99          9.33         4.48 o
  -3   5  10        292.40        310.10         9.42 o
  -2   5  10       2300.25       2299.13        26.59 o
  -1   5  10       2536.83       2442.12        29.49 o
   0   5  10        494.74        483.90        12.02 o
  -5   6  10       3595.63       3537.55        38.41 o
  -4   6  10       1357.12       1346.13        19.37 o
  -3   6  10       4261.84       4234.63        45.56 o
  -2   6  10        633.87        638.41        11.69 o
  -1   6  10         16.97         17.25         4.78 o
   0   6  10        538.68        581.79        12.63 o
  -6   7  10       1077.53       1047.13        19.99 o
  -5   7  10        215.02        255.13        11.52 o
  -4   7  10       1333.81       1381.58        21.21 o
  -3   7  10       1903.86       1942.47        25.80 o
  -2   7  10        538.84        534.76        14.66 o
  -1   7  10       1059.39       1119.42        18.87 o
   0   7  10       1120.97       1186.29        19.13 o
  -6   8  10        694.41        693.18        52.23 o
  -5   8  10       1257.52       1347.94        21.46 o
  -4   8  10        912.44        906.57        17.07 o
  -3   8  10       1249.41       1229.50        19.43 o
  -2   8  10        963.71        970.16        64.51 o
   0   1  11       1218.58       1238.15        26.05 o
  -1   2  11        468.23        457.35        14.44 o
   0   2  11       2522.61       2455.50        33.16 o
  -2   3  11       1285.46       1145.76        18.67 o
  -1   3  11         24.04         22.43         6.05 o
   0   3  11       1300.63       1219.80        20.95 o
  -3   4  11        741.32        802.09        16.38 o
  -2   4  11        701.59        642.90        14.29 o
  -1   4  11        351.27        349.61        12.72 o
   0   4  11        256.98        275.49        10.84 o
  -4   5  11          3.44          5.08         4.75 o
  -3   5  11         24.90         41.27         5.88 o
  -2   5  11       1647.85       1679.51        25.63 o
  -1   5  11        792.19        838.53        17.66 o
   0   5  11        172.17        190.58        10.38 o
  -5   6  11       3732.74       3667.66        42.17 o
  -4   6  11        161.65        147.07         9.23 o
  -3   6  11        207.08        229.33         9.48 o
  -2   6  11        535.15        432.14        11.52 o
  -1   6  11        881.87        829.99        16.62 o
   0   0  12         55.00         74.19        23.90 o
   0   1  12        661.63        684.21        18.51 o
  -1   2  12        143.14        173.37        11.14 o
   0   2  12       2205.75       2228.05        34.96 o
  -2   3  12       1624.00       1652.50        27.49 o
  -1   3  12       2130.51       2217.73        34.41 o
   0   3  12        387.38        424.04        14.02 o
  -3   4  12       2622.98       2604.80        34.84 o
  -2   4  12       2825.32       2801.80        35.97 o
  -1   4  12         39.70         47.41         7.57 o
   0   4  12       2671.96       2643.72        34.89 o
                                                
