# Supplementary material for: Crystal structures of Ca4+xY3–xSi7O15+xN5–x (0 ≤ x ≤ 1) comprising of an isolated [Si7(O,N)19] unit
Source: Acta Crystallogr E Crystallogr Commun. 2019 Jan 25;75(Pt 2):260–3. doi: 10.1107/S2056989019001257 (PMC6362659; doi:10.1107/S2056989019001257)
Supplement: Supplementary file 4 [file e-75-00260-3sup4.hkl]

#
# h,k,l, Fc-squared, Fo-squared, sigma(Fo-squared), status flag
#
data_3
_shelx_title ' shelxt_a.res in P6(3)/m'
_shelx_refln_list_code          4
_shelx_F_calc_maximum      297.41
_exptl_crystal_F_000       864.00
_reflns_d_resolution_high  0.7713

loop_
 _space_group_symop_operation_xyz
 'x, y, z'
 '-y, x-y, z'
 '-x+y, -x, z'
 '-x, -y, z+1/2'
 'y, -x+y, z+1/2'
 'x-y, x, z+1/2'
 '-x, -y, -z'
 'y, -x+y, -z'
 'x-y, x, -z'
 'x, y, -z-1/2'
 '-y, x-y, -z-1/2'
 '-x+y, -x, -z-1/2'

_cell_length_a    10.0541
_cell_length_b    10.0541
_cell_length_c    10.0168
_cell_angle_alpha  90.000
_cell_angle_beta   90.000
_cell_angle_gamma 120.000

_shelx_F_squared_multiplier     1.000

loop_
 _refln_index_h
 _refln_index_k
 _refln_index_l
 _refln_F_squared_calc
 _refln_F_squared_meas
 _refln_F_squared_sigma
 _refln_observed_status
  -1   2   0       1677.98       2000.49        40.64 o
   0   2   0       1868.07       1873.18        39.83 o
  -2   3   0         13.26         42.77         3.90 o
  -1   3   0      31499.50      30026.55       335.53 o
   0   3   0       4123.47       3490.75        74.60 o
  -3   4   0        343.69        329.62         6.11 o
  -2   4   0       8538.61       7372.23       103.23 o
  -1   4   0       3380.81       3386.16        27.58 o
   0   4   0       2322.79       2410.45        21.91 o
  -4   5   0      88454.99      96325.61      1563.94 o
  -3   5   0       4799.62       4870.27        58.41 o
  -2   5   0       2560.03       2763.88        24.25 o
  -1   5   0        106.26        150.40         4.33 o
   0   5   0         51.93         74.85         3.87 o
  -5   6   0        281.64        233.80         6.34 o
  -4   6   0       3145.47       3387.16        36.95 o
  -3   6   0         30.39         52.49         4.26 o
  -2   6   0      25265.51      23862.75       268.45 o
  -1   6   0        453.80        430.84         6.49 o
   0   6   0         56.08         51.41         3.78 o
  -6   7   0        850.79        785.75        10.34 o
  -5   7   0       2515.27       2414.13        23.59 o
  -4   7   0        432.16        446.00         9.03 o
  -3   7   0        110.86        105.28         5.74 o
  -2   7   0      10466.20      11200.81       111.38 o
  -1   7   0        175.15        184.78         5.96 o
   0   7   0      18158.80      18658.26       276.96 o
  -7   8   0       1290.15       1292.88        14.47 o
  -6   8   0         15.87         10.59         3.58 o
  -5   8   0      20318.90      20547.78       313.20 o
  -4   8   0       2243.17       2212.65        23.27 o
  -3   8   0       2320.03       2571.07        26.89 o
  -2   8   0        442.51        401.12         8.62 o
  -1   8   0         40.47         54.13         4.93 o
   0   8   0        242.15        227.89         7.11 o
  -8   9   0        968.84        972.68        13.09 o
  -7   9   0        206.10        194.22         5.66 o
  -6   9   0       1929.24       2017.62        22.92 o
  -5   9   0       1158.88       1172.60        16.52 o
  -4   9   0       1142.42       1069.82        16.02 o
  -3   9   0      15550.13      17036.21       204.40 o
  -2   9   0       2697.78       2696.11        27.03 o
  -1   9   0          1.25          2.52         3.90 o
   0   9   0       7283.86       7651.14        78.12 o
  -9  10   0        275.95        225.87        27.02 o
  -8  10   0       9539.13      10369.80       110.98 o
  -7  10   0        312.21        304.77         6.59 o
  -6  10   0        109.02        122.27         6.50 o
  -5  10   0         50.89         49.99         4.66 o
  -4  10   0          9.12          9.87         4.52 o
  -3  10   0       3286.98       3230.25        40.20 o
  -2  10   0         28.05         23.72         4.81 o
  -1  10   0       8806.22       9024.28       101.36 o
   0  10   0       2298.48       2294.56        40.58 o
 -10  11   0        289.10        291.70        15.26 o
  -9  11   0       1087.73       1024.50        25.80 o
  -8  11   0       2917.73       2774.01        49.54 o
  -7  11   0        539.02        530.33         9.18 o
  -6  11   0      10138.77      10875.72       120.30 o
  -5  11   0        158.52        153.30         8.50 o
  -4  11   0       2804.35       2946.53        49.37 o
  -3  11   0         86.95         81.78         5.70 o
  -2  11   0         45.15         35.47         9.38 o
  -1  11   0        884.89        932.37        27.30 o
   0  11   0         53.14         34.00        15.62 o
 -10  12   0        605.50        595.03        21.14 o
  -9  12   0         28.15         26.25        11.11 o
  -8  12   0        173.90        164.41        13.42 o
  -7  12   0        864.20        795.82        20.41 o
  -6  12   0       1471.73       1448.09        29.80 o
  -5  12   0        221.31        209.15        12.09 o
  -4  12   0       2233.39       2176.82        35.35 o
  -3  12   0       1659.26       1578.92        37.35 o
  -2  12   0        669.41        709.84        19.59 o
  -7  13   0        498.25        500.74        23.57 o
  -6  13   0         10.71         13.91         6.24 o
   0   1   1        795.61        756.32         6.08 o
  -1   2   1        561.17        411.22         5.37 o
   0   2   1        484.17        545.70         5.73 o
  -2   3   1       1115.10        990.48         8.50 o
  -1   3   1      20042.84      18877.06       134.56 o
   0   3   1       1050.71       1062.13         8.27 o
  -3   4   1       3565.81       3895.47        35.65 o
  -2   4   1        304.71        330.07         4.37 o
  -1   4   1       1206.77       1042.42         7.52 o
   0   4   1       2500.38       2382.65        14.54 o
  -4   5   1         22.56         18.89         2.00 o
  -3   5   1        542.40        533.81         5.95 o
  -2   5   1       2451.20       2434.63        15.85 o
  -1   5   1        346.74        370.77         4.72 o
   0   5   1         45.57         55.30         2.13 o
  -5   6   1       9750.14       9727.82       135.59 o
  -4   6   1        340.31        372.43         4.33 o
  -3   6   1         41.89         51.80         2.86 o
  -2   6   1       1467.70       1349.70         9.87 o
  -1   6   1        318.09        321.79         4.50 o
   0   6   1         56.09         54.61         1.90 o
  -6   7   1       4290.43       4067.62        25.49 o
  -5   7   1        115.52        125.67         2.78 o
  -4   7   1         13.58          6.30         2.64 o
  -3   7   1       1799.59       1837.37        13.90 o
  -2   7   1         80.83        105.43         3.81 o
  -1   7   1         58.95         76.74         2.71 o
   0   7   1         51.41         44.62         2.06 o
  -7   8   1        338.49        318.36         6.21 o
  -6   8   1        138.64        119.70         2.55 o
  -5   8   1        109.74        105.35         3.08 o
  -4   8   1        537.09        531.14         7.61 o
  -3   8   1        785.06        744.25         7.83 o
  -2   8   1         10.49         10.64         2.47 o
  -1   8   1          6.01          3.43         2.50 o
   0   8   1        549.05        556.90         5.93 o
  -8   9   1         44.04         41.89         3.84 o
  -7   9   1       1232.46       1179.67        12.36 o
  -6   9   1          5.48          4.66         1.51 o
  -5   9   1         39.24         44.62         3.05 o
  -4   9   1        290.00        302.52         6.82 o
  -3   9   1        147.47        137.84         4.66 o
  -2   9   1         65.37         73.94         3.60 o
  -1   9   1       2990.46       3005.54        22.51 o
   0   9   1        517.81        527.88         8.98 o
  -9  10   1          0.72          6.68         3.09 o
  -8  10   1         15.84         11.31         3.44 o
  -7  10   1       1546.98       1523.11        15.32 o
  -6  10   1       5081.04       5273.23        36.96 o
  -5  10   1         65.13         60.79         3.30 o
  -4  10   1        197.08        209.14         5.56 o
  -3  10   1         45.03         48.25         3.49 o
  -2  10   1         38.26         34.96         4.29 o
  -1  10   1         25.48         20.30         4.43 o
   0  10   1         15.44          8.47         3.51 o
 -10  11   1        101.99        112.26        21.55 o
  -9  11   1         28.50         28.06         6.65 o
  -8  11   1         44.94         47.29         4.37 o
  -7  11   1        163.35        191.36         6.46 o
  -6  11   1         45.75         48.48         2.81 o
  -5  11   1        196.56        177.60         5.22 o
  -4  11   1          3.37          3.25         3.06 o
  -3  11   1       1760.23       1712.06        16.20 o
  -2  11   1        257.78        252.75         8.09 o
  -1  11   1        138.90        135.29         8.59 o
   0  11   1          8.28          5.68         6.08 o
 -10  12   1       3640.54       3649.36        40.59 o
  -9  12   1        211.03        220.92        10.62 o
  -8  12   1         34.79         37.60         6.92 o
  -7  12   1         34.39         27.50         6.20 o
  -6  12   1          0.68         -2.95         3.31 o
  -5  12   1       1504.85       1502.95        16.81 o
  -4  12   1       1195.92       1259.98        16.95 o
  -3  12   1         11.58          5.71         6.26 o
  -2  12   1          9.83         13.12         6.79 o
   0   0   2       8169.28       7331.07        95.11 o
   0   1   2       2891.79       3073.92        37.30 o
  -1   2   2       3715.49       3034.43        59.56 o
   0   2   2        202.66        140.90         3.00 o
  -2   3   2        227.62        270.39         3.50 o
  -1   3   2      53082.29      53567.79       531.97 o
   0   3   2        806.23        754.79         6.83 o
  -3   4   2        246.57        254.29         5.12 o
  -2   4   2       1039.12       1138.37         9.72 o
  -1   4   2      10123.67       9575.14       110.28 o
   0   4   2        475.72        481.46         5.75 o
  -4   5   2      39080.29      35272.82       358.21 o
  -3   5   2         19.68         44.35         1.72 o
  -2   5   2        192.15        182.61         3.56 o
  -1   5   2       2055.49       1953.10        12.30 o
   0   5   2        115.21         73.88         3.60 o
  -5   6   2       8980.85       9566.58        76.69 o
  -4   6   2       5273.49       5469.73        37.63 o
  -3   6   2       1317.73       1258.58         9.65 o
  -2   6   2      27515.97      25127.82       216.19 o
  -1   6   2        619.60        662.89         5.34 o
   0   6   2        854.10        833.89         9.69 o
  -6   7   2       1874.90       1810.99        16.20 o
  -5   7   2       3187.68       3073.46        23.93 o
  -4   7   2         11.83         10.82         2.54 o
  -3   7   2       1834.85       1873.05        13.68 o
  -2   7   2        119.88        127.46         3.51 o
  -1   7   2        175.96        181.03         4.29 o
   0   7   2      11892.69      12757.99       105.26 o
  -7   8   2       5311.98       5321.97        41.47 o
  -6   8   2        123.89        117.44         5.36 o
  -5   8   2      11250.75      12337.40        97.16 o
  -4   8   2       1536.97       1515.18        13.41 o
  -3   8   2          8.36          5.43         2.31 o
  -2   8   2        492.19        453.67         5.64 o
  -1   8   2        246.75        243.14         6.94 o
   0   8   2       2849.87       2849.43        25.91 o
  -8   9   2         17.18         17.92         4.68 o
  -7   9   2        159.78        163.69         5.71 o
  -6   9   2         29.78         31.45         4.34 o
  -5   9   2       1922.39       1903.00        13.31 o
  -4   9   2         95.10        101.71         4.71 o
  -3   9   2      16649.56      18051.72       153.38 o
  -2   9   2        822.37        764.75         8.84 o
  -1   9   2        205.15        197.57         7.75 o
   0   9   2       1420.99       1342.74        17.28 o
  -9  10   2         28.77         21.95         3.99 o
  -8  10   2      11175.51      11747.78       101.75 o
  -7  10   2       2215.79       2203.48        20.23 o
  -6  10   2        256.06        244.98         6.76 o
  -5  10   2         98.78        117.35         3.34 o
  -4  10   2        223.45        223.03         5.83 o
  -3  10   2       1800.63       1727.09        15.10 o
  -2  10   2        109.52        128.90         7.40 o
  -1  10   2       9811.84      10320.86        91.27 o
   0  10   2        652.38        561.88        10.37 o
 -10  11   2          3.76          4.05         5.59 o
  -9  11   2        534.71        512.12        11.02 o
  -8  11   2       1864.52       1753.45        17.89 o
  -7  11   2        171.80        159.16         6.45 o
  -6  11   2       7745.83       7907.19        66.73 o
  -5  11   2        826.88        793.01         9.03 o
  -4  11   2       5261.90       5251.85        58.74 o
  -3  11   2        167.75        177.16         6.80 o
  -2  11   2         31.50         33.21         5.40 o
  -1  11   2       1550.80       1477.98        20.35 o
   0  11   2         83.88         49.80        12.48 o
 -10  12   2       1270.15       1228.53        20.21 o
  -9  12   2        197.31        135.08        16.48 o
  -8  12   2         72.05         72.84         9.09 o
  -7  12   2         60.49         55.64         5.51 o
  -6  12   2       4076.84       4158.38        38.74 o
  -5  12   2         25.54         24.39         5.80 o
  -4  12   2       8283.89       8606.38        99.83 o
  -3  12   2       1507.66       1524.42        21.09 o
  -2  12   2          2.14          5.59         6.21 o
   0   1   3       9070.49       8973.95        63.96 o
  -1   2   3        400.32        435.23         4.53 o
   0   2   3       6333.23       5798.30        53.53 o
  -2   3   3       3498.05       3514.32        36.12 o
  -1   3   3       1055.20       1164.60         8.71 o
   0   3   3       6458.36       6725.28        75.14 o
  -3   4   3       4602.31       5043.71        36.05 o
  -2   4   3       4257.67       4299.02        27.42 o
  -1   4   3        973.20       1206.39         9.38 o
   0   4   3       1552.18       1770.59        12.97 o
  -4   5   3         41.43         38.67         3.66 o
  -3   5   3        127.21        165.24         2.46 o
  -2   5   3       2714.56       2714.65        18.04 o
  -1   5   3       1796.72       1785.88        13.25 o
   0   5   3       1188.28       1253.90        11.37 o
  -5   6   3      15764.40      16081.90       142.93 o
  -4   6   3        983.39       1092.39        10.00 o
  -3   6   3        242.62        244.27         4.52 o
  -2   6   3       1194.90       1187.94         9.10 o
  -1   6   3       1647.03       1553.54        12.40 o
   0   6   3        568.90        556.42         7.80 o
  -6   7   3         22.51         18.65         4.03 o
  -5   7   3        506.65        506.33         7.91 o
  -4   7   3       5152.64       5061.28        33.36 o
  -3   7   3        469.05        509.32         5.91 o
  -2   7   3       2119.75       1963.39        14.43 o
  -1   7   3       5958.14       5839.71        41.38 o
   0   7   3        784.32        723.75        10.25 o
  -7   8   3        952.01        921.51        12.90 o
  -6   8   3       2101.88       2024.26        17.16 o
  -5   8   3       1221.09       1143.44        11.97 o
  -4   8   3        962.78        951.35         9.49 o
  -3   8   3      16307.58      17134.99       139.21 o
  -2   8   3       1658.01       1648.72        12.12 o
  -1   8   3         27.76         31.19         4.35 o
   0   8   3        717.52        721.69        11.70 o
  -8   9   3       2078.27       2049.44        20.35 o
  -7   9   3       2574.83       2517.72        21.77 o
  -6   9   3         65.89         67.62         4.89 o
  -5   9   3          3.78          6.40         3.54 o
  -4   9   3          3.91         10.21         2.97 o
  -3   9   3        184.50        191.12         4.19 o
  -2   9   3         86.90         88.87         5.56 o
  -1   9   3         60.82         67.97         5.31 o
   0   9   3        158.26        158.03         7.53 o
  -9  10   3          5.94          4.36         4.15 o
  -8  10   3          0.47         -1.74         3.66 o
  -7  10   3       1200.06       1198.64        13.90 o
  -6  10   3         99.46        109.88         6.05 o
  -5  10   3        700.29        692.32         6.37 o
  -4  10   3         11.29          9.97         2.99 o
  -3  10   3        154.05        152.48         6.19 o
  -2  10   3        400.16        419.31        10.27 o
  -1  10   3         22.17         23.03         6.52 o
   0  10   3        208.60        219.06         8.00 o
 -10  11   3        289.49        240.35        15.48 o
  -9  11   3        139.28        118.14        11.74 o
  -8  11   3         77.80         71.87         5.70 o
  -7  11   3         72.58         88.60         5.67 o
  -6  11   3        176.61        197.44         7.21 o
  -5  11   3        370.30        396.76         7.62 o
  -4  11   3        620.03        633.63        10.14 o
  -3  11   3         29.62         28.73         4.90 o
  -2  11   3        586.21        602.10        12.49 o
  -1  11   3          3.27          3.44         4.90 o
  -9  12   3        208.57        186.38         7.74 o
  -8  12   3       1966.98       1949.64        22.31 o
  -7  12   3          0.32          1.53         3.56 o
  -6  12   3        391.11        411.17        11.57 o
  -5  12   3         13.52         13.37         6.07 o
  -4  12   3       1686.07       1775.21        27.16 o
  -3  12   3         58.86         70.39         8.39 o
   0   0   4      63056.41      62929.78      1734.93 o
   0   1   4        354.39        408.87         4.77 o
  -1   2   4         29.99         54.65         3.95 o
   0   2   4       1621.43       1473.86         9.52 o
  -2   3   4         55.96         69.65         2.99 o
  -1   3   4      35581.67      33900.42       309.77 o
   0   3   4       5462.15       5560.66        37.60 o
  -3   4   4       1042.83       1069.00         9.87 o
  -2   4   4      10704.49      10804.33       117.73 o
  -1   4   4        142.17        135.15         3.37 o
   0   4   4       1584.46       1660.43        11.39 o
  -4   5   4       8966.16       9720.54        76.93 o
  -3   5   4       1164.62       1000.72         7.91 o
  -2   5   4        520.54        557.12         5.76 o
  -1   5   4         48.50         61.96         3.42 o
   0   5   4       1125.74        993.26        10.24 o
  -5   6   4       1828.89       1711.41        16.10 o
  -4   6   4        109.61         99.40         4.00 o
  -3   6   4        790.51        770.16         7.09 o
  -2   6   4      15100.59      15515.14       154.19 o
  -1   6   4       4119.17       4073.21        30.27 o
   0   6   4       2442.49       2384.48        19.16 o
  -6   7   4         24.73         37.34         4.42 o
  -5   7   4       3394.77       3269.40        25.96 o
  -4   7   4        126.13        124.43         4.98 o
  -3   7   4        165.28        158.97         4.03 o
  -2   7   4      11293.90      11928.84       132.43 o
  -1   7   4          8.19         12.19         4.30 o
   0   7   4      14748.22      15930.72       144.27 o
  -7   8   4        336.70        341.37         9.03 o
  -6   8   4        132.13        130.26         5.73 o
  -5   8   4      14627.16      15888.27       136.17 o
  -4   8   4        331.74        352.39         4.73 o
  -3   8   4         63.30         49.59         3.23 o
  -2   8   4         13.83         20.57         3.77 o
  -1   8   4         15.78         24.56         4.61 o
   0   8   4        203.03        194.22         7.30 o
  -8   9   4        105.45        108.94         6.29 o
  -7   9   4        348.87        335.11         7.98 o
  -6   9   4       3988.31       4061.96        34.69 o
  -5   9   4       2801.18       2774.72        23.88 o
  -4   9   4        490.93        463.79         5.41 o
  -3   9   4       4620.18       4728.44        34.68 o
  -2   9   4       1256.18       1229.55        14.92 o
  -1   9   4       1413.20       1382.01        16.73 o
   0   9   4       2888.02       2938.25        29.94 o
  -9  10   4        148.02        131.78         7.13 o
  -8  10   4       3680.56       3781.30        32.78 o
  -7  10   4         27.58         35.39         4.88 o
  -6  10   4       1068.85       1002.97        13.60 o
  -5  10   4         59.17         72.12         4.68 o
  -4  10   4        104.63         94.16         4.71 o
  -3  10   4        781.72        781.96        11.02 o
  -2  10   4        179.40        171.78         7.63 o
  -1  10   4       2013.35       1965.71        24.67 o
   0  10   4       2608.97       2672.54        29.62 o
 -10  11   4         66.86         48.09         5.62 o
  -9  11   4        443.41        418.57         9.80 o
  -8  11   4       1221.59       1203.94        14.41 o
  -7  11   4         26.73         32.54         4.86 o
  -6  11   4       3403.62       3402.50        29.84 o
  -5  11   4        861.36        817.48        15.17 o
  -4  11   4       5200.85       5235.46        51.71 o
  -3  11   4         25.36         24.43         4.79 o
  -2  11   4         82.73         70.66         6.64 o
  -1  11   4        932.99       1003.34        18.40 o
  -8  12   4         18.13         16.83         4.88 o
  -7  12   4        236.21        211.88         7.45 o
  -6  12   4        345.05        314.31        11.13 o
  -5  12   4         63.61         67.82         8.20 o
  -4  12   4       2384.76       2306.86        27.22 o
   0   1   5        582.92        547.60         5.82 o
  -1   2   5       8821.75       8765.17        78.74 o
   0   2   5       3000.59       2972.36        20.12 o
  -2   3   5       3806.42       3583.99        25.32 o
  -1   3   5       1109.01       1003.53         9.00 o
   0   3   5       1313.99       1270.77        10.47 o
  -3   4   5       6100.55       6455.30        50.12 o
  -2   4   5        377.67        380.59         5.30 o
  -1   4   5       9479.44      10116.36        72.00 o
   0   4   5       5816.31       5831.88        46.85 o
  -4   5   5         24.24         18.89         2.01 o
  -3   5   5       4457.21       4580.06        32.06 o
  -2   5   5       7582.27       7872.67        49.92 o
  -1   5   5       4212.44       4363.30        29.80 o
   0   5   5        473.81        481.63         4.63 o
  -5   6   5       4865.49       4744.45        38.00 o
  -4   6   5        318.43        294.31         3.22 o
  -3   6   5       2232.62       2219.45        16.09 o
  -2   6   5         35.74         60.48         3.01 o
  -1   6   5        496.73        481.97         5.64 o
   0   6   5       5672.93       5805.83        53.23 o
  -6   7   5       6079.64       6171.06        50.98 o
  -5   7   5       3918.65       3960.57        30.96 o
  -4   7   5       1925.95       2005.99        15.02 o
  -3   7   5       3345.06       3330.59        25.55 o
  -2   7   5         60.90         70.62         3.57 o
  -1   7   5        495.02        507.16         8.67 o
   0   7   5        176.09        170.65         7.66 o
  -7   8   5        253.72        266.23         7.61 o
  -6   8   5         67.83         73.89         5.17 o
  -5   8   5        342.64        336.69         6.87 o
  -4   8   5        991.51        983.17         8.62 o
  -3   8   5         26.67         33.36         3.19 o
  -2   8   5       1609.68       1581.54        16.08 o
  -1   8   5        279.76        267.47         7.46 o
   0   8   5       1836.26       1842.99        22.79 o
  -8   9   5       1363.89       1340.88        15.26 o
  -7   9   5       3125.45       3142.18        28.54 o
  -6   9   5        142.11        145.45         6.74 o
  -5   9   5        725.03        718.40        11.54 o
  -4   9   5       2102.82       2053.18        16.08 o
  -3   9   5          4.38          3.08         1.36 o
  -2   9   5       1303.81       1250.16        15.61 o
  -1   9   5       8014.12       8353.51        83.82 o
   0   9   5       1697.46       1792.32        25.08 o
  -9  10   5        173.05        179.73         8.95 o
  -8  10   5          0.00          1.13         4.09 o
  -7  10   5          4.94          7.30         5.31 o
  -6  10   5       9365.58       9755.23        83.83 o
  -5  10   5       2530.31       2520.83        22.30 o
  -4  10   5        133.41        146.59         8.09 o
  -3  10   5         66.31         73.36         5.32 o
  -2  10   5        879.68        875.15        16.20 o
  -1  10   5         13.29         15.17         6.18 o
   0  10   5         93.79        104.51         9.12 o
  -9  11   5          9.32          8.83         4.56 o
  -8  11   5        544.98        539.92        10.64 o
  -7  11   5        768.26        829.48        12.84 o
  -6  11   5        168.81        170.07         5.80 o
  -5  11   5        219.81        226.22         9.32 o
  -4  11   5       2637.95       2530.51        30.16 o
  -3  11   5       3158.94       3280.28        37.77 o
  -2  11   5        256.34        248.35         9.91 o
  -6  12   5          4.05         -5.08         7.42 o
   0   0   6       8886.84       8751.84       578.97 o
   0   1   6       1656.59       1716.80        13.90 o
  -1   2   6       5057.26       4962.76        34.35 o
   0   2   6         46.20         72.47         4.13 o
  -2   3   6        465.11        435.71         5.86 o
  -1   3   6      12336.15      12620.77       100.08 o
   0   3   6       1118.87       1191.52         9.74 o
  -3   4   6        276.83        257.73         6.29 o
  -2   4   6        185.90        207.19         4.20 o
  -1   4   6       6520.75       6723.85        43.81 o
   0   4   6        616.34        575.26         6.65 o
  -4   5   6       2284.22       2315.00        28.82 o
  -3   5   6         20.66         28.27         3.57 o
  -2   5   6         46.40         38.28         2.75 o
  -1   5   6       3085.71       3015.38        21.33 o
   0   5   6        314.65        346.52         4.67 o
  -5   6   6       4600.08       4603.80        44.05 o
  -4   6   6       1270.75       1263.93        10.99 o
  -3   6   6       2278.46       2278.13        15.97 o
  -2   6   6       4952.31       4920.95        30.79 o
  -1   6   6        720.49        720.99         8.00 o
   0   6   6        186.96        183.78         8.16 o
  -6   7   6       2114.20       2090.04        23.30 o
  -5   7   6        209.11        209.79         7.01 o
  -4   7   6         44.14         40.88         3.25 o
  -3   7   6       1592.17       1536.21        12.80 o
  -2   7   6         74.98         70.02         3.33 o
  -1   7   6         16.74         19.39         3.88 o
   0   7   6       1988.75       1952.88        23.96 o
  -7   8   6       2814.81       2825.97        31.58 o
  -6   8   6         39.95         38.54         4.41 o
  -5   8   6       1659.69       1604.86        15.67 o
  -4   8   6        959.02        936.08         9.26 o
  -3   8   6       1220.87       1238.04         9.93 o
  -2   8   6        965.95        968.73        11.11 o
  -1   8   6        834.36        834.94        14.73 o
   0   8   6       1492.92       1432.10        19.69 o
  -8   9   6        521.00        530.19        11.48 o
  -7   9   6        161.75        181.48         8.94 o
  -6   9   6        109.38        115.72         7.14 o
  -5   9   6        956.13        960.94        12.72 o
  -4   9   6        436.42        423.34         6.59 o
  -3   9   6       3366.33       3406.69        26.04 o
  -2   9   6        184.07        195.37         5.89 o
  -1   9   6        178.04        185.59         9.59 o
   0   9   6        821.96        799.91        16.32 o
  -9  10   6        196.84        220.97        10.49 o
  -8  10   6       2786.34       2680.91        30.43 o
  -7  10   6       1781.35       1763.83        18.17 o
  -6  10   6        339.97        310.48         7.49 o
  -5  10   6        828.84        812.71        10.81 o
  -4  10   6        391.89        400.97         9.53 o
  -3  10   6        338.38        322.34        10.14 o
  -2  10   6        650.64        666.65        12.00 o
  -1  10   6       1749.31       1739.88        25.03 o
   0  10   6        241.12        229.43        10.82 o
  -8  11   6        409.56        400.41        11.05 o
  -7  11   6         10.64         11.63         5.39 o
  -6  11   6       1178.27       1131.32        19.33 o
  -5  11   6        673.36        683.69        15.51 o
  -4  11   6       1142.17       1137.70        20.01 o
  -3  11   6        410.75        422.88        12.76 o
   0   1   7       3471.24       3800.60        32.14 o
  -1   2   7       5476.46       5931.32        42.78 o
   0   2   7      12592.48      13342.02       104.32 o
  -2   3   7       3792.56       3867.11        27.60 o
  -1   3   7       6320.53       6549.96        44.58 o
   0   3   7       1070.46       1084.06        11.50 o
  -3   4   7        631.58        683.80         8.06 o
  -2   4   7       2465.20       2418.48        18.25 o
  -1   4   7        862.71        763.65         7.11 o
   0   4   7        518.23        578.85         6.33 o
  -4   5   7          4.86          5.29         2.63 o
  -3   5   7        904.63        924.46         9.38 o
  -2   5   7       4368.41       4383.76        30.89 o
  -1   5   7       3589.73       3712.89        27.71 o
   0   5   7        821.14        759.44        10.27 o
  -5   6   7       7026.23       7103.94        55.81 o
  -4   6   7       1452.79       1432.24        13.49 o
  -3   6   7       3447.56       3480.39        27.47 o
  -2   6   7        302.69        287.14         5.72 o
  -1   6   7       5073.32       5191.75        42.03 o
   0   6   7       8267.51       8248.62       102.28 o
  -6   7   7        331.03        344.88        12.45 o
  -5   7   7       7133.19       7294.53        63.76 o
  -4   7   7       8152.73       8521.79        71.56 o
  -3   7   7         28.97         30.55         2.83 o
  -2   7   7        260.94        255.18         4.59 o
  -1   7   7       3420.19       3476.93        34.67 o
   0   7   7        284.28        300.29        10.10 o
  -7   8   7         98.34        102.12         7.68 o
  -6   8   7        798.38        826.26        14.85 o
  -5   8   7        354.31        369.09         9.30 o
  -4   8   7        390.90        378.69         6.70 o
  -3   8   7       6575.29       6836.43        47.91 o
  -2   8   7       2257.18       2290.90        18.93 o
  -1   8   7        436.78        441.76        10.64 o
   0   8   7        112.55        129.93         8.23 o
  -8   9   7       1499.26       1491.94        19.44 o
  -7   9   7        745.47        715.40        14.34 o
  -6   9   7        156.80        154.87         7.65 o
  -5   9   7        927.85        925.32        14.50 o
  -4   9   7        230.81        228.82         6.78 o
  -3   9   7         49.20         52.91         4.05 o
  -2   9   7        128.48        119.05        10.92 o
  -1   9   7       1400.56       1366.71        19.53 o
   0   9   7        523.01        507.69        14.60 o
  -8  10   7         18.81         16.17         6.24 o
  -7  10   7       3317.74       3264.79        38.16 o
  -6  10   7        292.42        286.29         9.09 o
  -5  10   7       3131.08       3161.92        35.29 o
  -4  10   7        160.34        200.21        11.22 o
  -3  10   7        138.25        118.17         8.65 o
  -2  10   7       2398.71       2520.58        42.89 o
   0   0   8      25874.93      24968.24      1085.75 o
   0   1   8       1326.85       1361.35        13.90 o
  -1   2   8         78.39         89.06         3.95 o
   0   2   8       3048.87       3083.98        25.86 o
  -2   3   8       1795.88       1833.74        18.41 o
  -1   3   8        176.48        158.81         5.07 o
   0   3   8        474.39        429.09         8.12 o
  -3   4   8       1809.65       1812.88        15.55 o
  -2   4   8       3715.45       3705.20        26.37 o
  -1   4   8        112.80        102.50         4.98 o
   0   4   8        925.67        938.66        11.64 o
  -4   5   8        839.85        795.84        10.40 o
  -3   5   8       3456.67       3396.83        25.30 o
  -2   5   8       3415.69       3370.21        25.39 o
  -1   5   8         24.39         30.87         3.91 o
   0   5   8       1234.96       1186.33        13.29 o
  -5   6   8         18.78         19.27         3.40 o
  -4   6   8       1036.91       1067.66        11.51 o
  -3   6   8         48.38         41.73         4.04 o
  -2   6   8        183.07        196.13         4.51 o
  -1   6   8        744.23        789.21        12.75 o
   0   6   8        640.68        601.80         6.77 o
  -6   7   8         54.97         60.60         5.17 o
  -5   7   8       2578.53       2510.29        19.26 o
  -4   7   8       2123.73       2142.72        19.41 o
  -3   7   8        313.81        331.51         6.59 o
  -2   7   8       2369.33       2297.94        19.48 o
  -1   7   8       2163.19       2145.21        26.02 o
   0   7   8        461.82        458.93        12.98 o
  -7   8   8         54.06         62.74         8.38 o
  -6   8   8       1487.48       1545.35        19.70 o
  -5   8   8        733.57        743.25        13.21 o
  -4   8   8        300.74        273.43         7.50 o
  -3   8   8        106.69        131.10         4.13 o
  -2   8   8        286.23        301.24         8.75 o
  -1   8   8        152.47        144.01         8.29 o
   0   8   8        130.82        161.51        10.95 o
  -8   9   8        277.24        287.83        11.44 o
  -7   9   8        749.72        760.90        13.43 o
  -6   9   8        694.51        627.82        13.40 o
  -5   9   8        310.20        323.06         8.95 o
  -4   9   8        383.23        413.44        10.43 o
  -3   9   8         15.99         24.13         7.73 o
  -2   9   8       1098.61       1066.85        16.63 o
  -1   9   8        846.79        850.36        15.75 o
  -7  10   8         16.22         24.97        11.65 o
  -6  10   8        433.31        457.61        14.83 o
  -5  10   8         48.64         39.79         6.65 o
  -4  10   8        476.68        452.05        15.19 o
  -3  10   8        901.26       1071.23        53.20 o
   0   1   9       1133.25       1181.04        12.39 o
  -1   2   9       3602.17       3684.88        28.02 o
   0   2   9        476.31        466.13         7.77 o
  -2   3   9       1154.00       1088.09        11.06 o
  -1   3   9        697.40        642.46        10.56 o
   0   3   9       1484.86       1456.33        16.07 o
  -3   4   9       5704.90       5914.35        51.36 o
  -2   4   9        531.81        516.02         5.72 o
  -1   4   9       3341.40       3292.73        27.41 o
   0   4   9       4535.53       4627.80        36.06 o
  -4   5   9          3.28          7.39         3.79 o
  -3   5   9       3211.09       3248.24        30.20 o
  -2   5   9       3250.26       3174.97        27.51 o
  -1   5   9       2477.78       2440.43        21.77 o
   0   5   9        791.80        774.35        11.79 o
  -5   6   9       1214.94       1220.80        15.50 o
  -4   6   9        541.26        553.18         7.11 o
  -3   6   9       1083.12       1041.47        11.03 o
  -2   6   9        116.61        115.67         5.99 o
  -1   6   9         50.41         38.94         4.33 o
   0   6   9       3016.22       3018.13        37.15 o
  -6   7   9       2883.70       2877.26        37.50 o
  -5   7   9       2169.94       2195.34        25.09 o
  -4   7   9        816.02        763.46         9.45 o
  -3   7   9       1245.69       1190.83        13.43 o
  -2   7   9        257.94        255.20         6.65 o
  -1   7   9        365.65        330.50         9.80 o
   0   7   9        430.15        459.94        12.86 o
  -7   8   9        308.09        319.35        10.53 o
  -6   8   9         25.91         24.08         6.08 o
  -5   8   9        507.43        520.77         9.81 o
  -4   8   9        817.26        770.06        12.87 o
  -3   8   9        304.63        303.97        14.30 o
  -2   8   9       1570.63       1582.62        19.48 o
  -1   8   9        150.48        126.57         8.28 o
   0   8   9        577.69        554.07        15.52 o
  -6   9   9        104.64        120.14         8.39 o
  -5   9   9        141.41        138.49         9.11 o
  -4   9   9       1661.54       1615.89        27.06 o
  -3   9   9          5.63          4.72         7.36 o
   0   0  10       4585.73       5011.34       168.50 o
   0   1  10       1824.77       1869.85        17.47 o
  -1   2  10       3898.08       3876.62        33.90 o
   0   2  10        405.92        419.92         8.83 o
  -2   3  10       1414.99       1471.90        14.24 o
  -1   3  10        899.16        882.17        11.09 o
   0   3  10        628.13        567.82         8.81 o
  -3   4  10        412.35        437.85         7.07 o
  -2   4  10         31.33         38.54         5.42 o
  -1   4  10       2229.94       2268.65        23.55 o
   0   4  10        442.82        467.71         9.82 o
  -4   5  10         27.48         27.25         4.60 o
  -3   5  10        259.27        257.45        11.45 o
  -2   5  10       2114.00       2151.22        19.42 o
  -1   5  10       2710.22       2620.99        24.35 o
   0   5  10        420.77        402.86         8.29 o
  -5   6  10       3247.60       3219.10        36.72 o
  -4   6  10       1259.13       1275.03        15.76 o
  -3   6  10       4547.78       4419.71        40.79 o
  -2   6  10        700.32        662.28         9.99 o
  -1   6  10         16.11         10.06         3.76 o
   0   6  10        575.02        549.72        12.61 o
  -6   7  10       1005.39       1027.47        15.28 o
  -5   7  10        245.49        224.01        14.42 o
  -4   7  10       1259.05       1289.40        20.83 o
  -3   7  10       1587.54       1612.14        18.18 o
  -2   7  10        227.55        252.89         9.18 o
  -1   7  10        908.82        987.66        18.31 o
   0   7  10       1159.41       1140.79        19.25 o
  -5   8  10       1310.07       1292.16        19.89 o
  -4   8  10       1091.92       1045.67        28.46 o
  -3   8  10       1076.64       1019.80        22.52 o
   0   1  11       1067.17       1132.53        13.29 o
  -1   2  11        472.09        464.20         8.28 o
   0   2  11       2665.72       2612.10        27.53 o
  -2   3  11       1504.97       1410.88        16.71 o
  -1   3  11         47.82         41.78         5.10 o
   0   3  11       1333.17       1296.17        17.00 o
  -3   4  11        652.25        705.94        13.34 o
  -2   4  11        781.39        758.36        11.21 o
  -1   4  11        166.97        190.67         7.67 o
   0   4  11        200.38        220.92         7.76 o
  -4   5  11          3.85          3.70         3.85 o
  -3   5  11         23.49         24.65         5.23 o
  -2   5  11       1645.08       1588.64        18.54 o
  -1   5  11        787.25        784.03        12.93 o
   0   5  11        130.51        142.07        10.43 o
  -5   6  11       3401.52       3495.01        38.07 o
  -4   6  11        153.38        146.34        10.99 o
  -3   6  11        248.52        243.04        19.86 o
  -2   6  11        598.93        532.00        10.63 o
  -1   6  11       1063.49       1012.55        19.85 o
   0   6  11        452.37        470.97        17.53 o
   0   0  12         88.07        110.30        24.84 o
   0   1  12        731.83        751.88        20.47 o
  -1   2  12        147.71        128.96        10.99 o
   0   2  12       2196.14       2285.67        33.95 o
  -2   3  12       1637.79       1656.03        23.44 o
  -1   3  12       2001.74       1974.71        23.75 o
   0   3  12        419.21        408.77        11.15 o
  -3   4  12       2602.63       2622.38        27.04 o
  -2   4  12       2643.79       2539.27        27.87 o
  -1   4  12         72.93         77.30         8.97 o
   0   4  12       2625.09       2621.23        28.43 o
                                                
